# Supplementary material for: Male Homosexual Preference: Where, When, Why?
Source: PLoS One. 2015 Aug 12;10(8):e0134817. doi: 10.1371/journal.pone.0134817 (PMC4534200; doi:10.1371/journal.pone.0134817)
Supplement: S1 Data — (ZIP) [file pone.0134817.s001.zip]

Archive with 8 entries (7 files):
- PLoS_One_Supplementary_Materials/
- PLoS_One_Supplementary_Materials/.Rhistory
- PLoS_One_Supplementary_Materials/bilan_ethno homosexualité.csv
- PLoS_One_Supplementary_Materials/data_PIC.csv
- PLoS_One_Supplementary_Materials/EAfact.Rdata
- PLoS_One_Supplementary_Materials/R_code.R
- PLoS_One_Supplementary_Materials/Strat_EA.txt
- PLoS_One_Supplementary_Materials/wtree15_R_Compatible.nwk
