# Supplementary material for: Male Homosexual Preference: Where, When, Why?
Source: PLoS One. 2015 Aug 12;10(8):e0134817. doi: 10.1371/journal.pone.0134817 (PMC4534200; doi:10.1371/journal.pone.0134817)
Supplement: S1 Data — (ZIP) [file pone.0134817.s001.zip › PLoS_One_Supplementary_Materials/bilan_ethno homosexualité.csv]

Culture	Pays	Continent	OWC (eHRAF)	Préférence_homosexuelle	Mot_homosexualite	comportement_Homosexuel	Source_homosex	Nbe_de_Classes_sociales	Notes_stratification	Notes_precision_stratification	Type de gouvernement	Commentaire Type Gouv	Nbe d'individus	notes_nb_indiv	Esclaves	Polygynie	note	Source_stratification	Societe_SCCS	Hierarchy_of_local_community_SCCS	Hierarchy_beyond_local_community_SCCS	social_strat_SCCS	administrative_hierarchy_SCCS	Region_SCCS	High_Gods_SCCS	Population_density_SCCS	code	33	37	66	67	68	70	71	102
Ache(Guayaki)	Paraguay	South_America		oui	oui	oui	Chronique des indiens Guayaki (Clastres 1972) Hill & Hurtado 2009	1	big man		Tribu		>10	in groupe	non			Chronique des indiens Guayaki (Clastres 1972) Hill& Hurtado 2009
Akan	Ghana and Ivory Coast	Africa	FE12	non	?	non	Boy-Wives and Female Husbands: Studies of African Homosexualities	3	au moins	Roi et bureaucratie royale, pouvoir local, peuple…	Empire		>100000	in empire	oui	oui		eHRAF, Wikipedia									-	-	-	-	-	-	-	-	-
Aleut	Alaska	North_America	NA06	oui?	oui?	oui	ehraf	2 ou 3	Dignitaries/communers/slaves	Classe dirigeante (parentèle forte, possèdent esclaves), commun (parentèle faible, pas d'esclave), esclaves (prisonniers de guerre)	Chefferie	Familles dominantes, pas de cohésion entre groupes	>100	in groupe de village	oui	oui	généralement 1 ou 2, parfois jusqu'à 6. Seuls les riches. Esclaves utilisées comme concubines	eHRAF	Aleut	Three_levels	No_levels	2_social_classes,_castes/slavery	Heads_of_decentralized_territorial_divisions	North_America	Present_but_not_active_in_human_affairs	1-25_persons_/_sq._mile
Alorese	Indonesia	Insular_Pacific	OF05	non	non	non	ehraf, patterns of sexual behavior	1	big man	pas de différence de richesse	Tribu		>10	in village	non?	oui		eHRAF, Encyclopaedia of the South East Asian Ethnography	Alorese	Three levels	Two levels	Hereditary slavery	Heads of centralized territorial divisions	Insular Pacific	Present but not active in human affairs	over 500 persons / sq. mile		3	1	2	9	1	2	2	1940
Alutiiq	Alsaka	North_America	NA10	oui?	oui?	oui	ehraf, patterns of sexual behavior	2 ou 3	Dignitaries/communers/slaves	Classe dirigeante (parentèle forte, possèdent esclaves), commun (parentèle faible, pas d'esclave), esclaves (prisonniers de guerre)	Chefferie	Familles dominantes, pas de cohésion entre groupes	>100	in groupe de village	oui	oui	Jusqu'à 5 femmes	eHRAF
Amhara	Ethiopia	Circum-Mediterranean	MP05	oui?	oui?	non	ehraf, patterns of sexual behavior	5	au moins	Roi(negusa negest) princes(Mesafint ), gouverneurs (Mekwanint)+Clergé, Artisans, Paysans, esclaves	Empire		>100000	in empire	oui	oui		eHRAF, Wikipedia	Amhara	Three levels	Three levels	3 social classes or castes, w/ or w/out slavery	Heads of centralized territorial divisions	Circum-Mediterranean	Present, active, and specifically supportive	26-100 persons / sq. mile		4	2	5	9	2	4	2	1950
Andamans	India	East_Eurasia	AZ02	?	?	oui	ehraf												Andamanese	Two levels	No levels	Egalitarian	Absent	East Eurasia	Absent or not reported	1-5 persons / sq. mile	Eh1	1	1	1	9	1	1	1	1870
Aranda	Australia	Insular_Pacific	OI08	non	non?	oui	ehraf	1	égalitaire		Tribu		>10	in groupe	non	oui		eHRAF, Dictionnaire des peuples	Aranda	Two_levels	No_levels	Egalitarian	Absent	Insular_Pacific	Absent_or_not_reported	1_person_/_1-5_sq._mile
Aymara	Bolivia	South_America	SF05	oui	oui	oui	ehraf, patterns of sexual behavior	4 ou 5	au moins. Empire puis chefferies	Chef, Nobles, Communs, Esclaves. Empire Aymara puis intégré à Empire Inca	Empire	Pouvoir héréditaire	>100000	in empire	oui	oui	riches	eHRAF, Wikipedia	Aymara	Three_levels	Three_levels	Hereditary_slavery	Absent	South_America	Present,_active,_and_specifically_supportive	101-500_persons_/_sq._mile
Azande	Democatic_republic_of_the_Congo	Africa	FO016	oui	?	oui	ehraf, patterns of sexual behavior	4	au moins	Chef (avungara), aristocratie (ambomu), hommes libres (auros), esclaves	Chefferie		>100	in village	oui	oui	riches	eHRAF	Azande	Three levels	Two levels	2 social classes, no castes/slavery	Heads of decentralized territorial divisions	Africa	Present and active in human affairs	1-5 persons / sq. mile	Ai3	3	5	4	9	1	2	2	1920
Badaga	Inde	East_Eurasia	AW50	non?	non?	oui	ehraf	1 ou 2	Chef/Big man	Chef de village	Tribu		>100	in village	non?	oui	rare	eHRAF									-	-	-	-	-	-	-	-	-
Bagisu	Uganda	Africa	FK13	oui	oui	non	ehraf	1 ou 2	égalitaire ou big man	Riche (bakasya)+Chef (babami) qui est un ancien (bakosi)	Tribu		>1000	in groupe de village	non?	oui	riches	eHRAF									-	-	-	-	-	-	-	-	-
Bahia Brazilians	Brazil	South_America	SO11	oui	oui	oui	ehraf
Bala	Democatic_republic_of_the_Congo	Africa		oui	oui	oui	The puzzle (p186)
Basques	Spain and France	Circum-Mediterranean	EX08	oui	oui	non?	ehraf												Basques	Two_levels	Three_levels	3_social_classes_or_castes,_w/_or_w/out_slavery	Heads_of_centralized_territorial_divisions	Circum-Mediterranean	Present,_active,_and_specifically_supportive	1-25_persons_/_sq._mile	Ce4	0	1	5	9	1	1	1	1930
Bhil	Inde	East_Eurasia	AW25	non	non?	non?	ehraf	1	Chef/Big man	Chef de village (nat patel), chef de clan (tarwi)	Tribu		>100	in village	non?	non		eHRAF, Dictionnaire des peuples
Bororo	Brazil	South_America	SP08	non	non	non	ehraf	1	égalitaire ou big man		Tribu		>10	in groupe	non	oui	rare	eHRAF
Central Thai	Thailand	East_Eurasia	AO07	oui	oui	oui	The Puzzle (p183-184)	5	au moins. Empire, Royaumes	Roi, Nobles, Vassaux, Communs avec terre, Communs sans terres, Esclaves.	Empire	Pouvoir héréditaire	>100000	in empire	oui	oui	au moins roi	eHRAF, wikipedia									-	-	-	-	-	-	-	-	-
Chamorro	Micronesia	Insular_Pacific		oui?	oui?	oui	patterns of sexual behavior	3	Caste sup : Chamorri (Divisée en Haut: Matao et bas Achoti) Caste basse : Manachang	peu de différenciation sociale, tous ont les mêmes tâches, pas de pouvoir centralisé.	Chefferie	Pouvoir héréditaire	>100	in groupe de village	?	?	?	wikipedia, http://guampedia.com/mampolitiku-politics/
Chipewyans	Canada	North_America	ND07	non?	non?	non?
Chippewa	Canada & USA	North_America		oui	oui	oui	The puzzle (p174)	2	au moins	Chefs/Autres (Conseils de clan pour commander)	Bande/Tribu		>10	in groupe	non	oui	chez bons chasseurs	eHRAF
Chiricahua	USA	North_America		?	?	?	patterns of sexual behavior												Chiricahua	Three_levels	No_levels	Egalitarian	Heads_of_decentralized_territorial_divisions	North_America	Absent_or_not_reported	<_1_person_/_5_sq._mile
Chukchee	Russia	East_Eurasia		oui	oui	oui	patterns of sexual behavior, Handbook of North_American Indians	2 ou 3	Chef/Big man	Riches éleveurs(ou possesseur de bateau), intermédiaires,pauvres	Tribu		>10	in village	non?	oui	riches	eHRAF, Dictionnaire des peuples	Chukchee	Three levels	No levels	Hereditary slavery	Absent	East Eurasia	Present and active in human affairs	< 1 person / 5 sq. mile		1	1	2	9	1	2	2	1900
Chuuk	Micronesia	Insular_Pacific	OR19	non	non?	non	ehraf	1 ou 2	Big man/Égalitaire	Fonctionnement par lignage	Tribu		>10	in village	?	oui	assez courante	eHRAF	Trukese	Three_levels	No_levels	Egalitarian	Absent	Insular_Pacific	Absent_or_not_reported	over_500_persons_/_sq._mile
Creek(proche de seminole)	USA	North_America		oui?	oui?	oui	patterns of sexual behavior												Creek	Four_levels	Two_levels	Egalitarian	Absent	North_America	Present_but_not_active_in_human_affairs	1-5_persons_/_sq._mile
Crow	USA	North_America		oui?	oui?	oui	patterns of sexual behavior, The puzzle (p174)
Dahomeans	Benin	Africa		oui?	oui?	oui	patterns of sexual behavior
Delaware	USA	North_America	NM07	oui	oui	oui	ehraf	1	égalitaire		Tribu		>10	in village	oui	oui	rare	eHRAF
Dogon	Mali	Africa	FA16	non	non?	non	ehraf	1	égalitaire	pas de différence de richesse	Tribu		>100	in village (500 à 100)	non?	oui	rare	eHRAF									Ag3	2	6	2	9	2	4	2	1930
Early icelanders	Iceland	Circum-Mediterranean	EQ02	oui?	oui?	?	ehraf	4	Chieftains (goðar), independent farmers (bœndur), dependent farmers (cottars), landless indigents		Royaume/Chefferie				oui	oui	pas reconnue, mais des concubines	eHRAF									Cg2	3	1	3	2	1	4	1	1100
Easter Islanders	Polynesia	Insular_Pacific		oui?	oui?	oui	patterns of sexual behavior	5	Ariki Mau (Great king of the Island)/ Ariki Paka (Nobility)/ Ivi atua (Priests)/ Matato’a (Warriors)/ Hiru Moru (Commoners)/ Klo (Subordinates or slaves)		Royaume/Chefferie				oui	?		Islands in Time: Island Sociogeograph and Mediterranean Prehistory (Mark Patton 1996)
Emo(part of chippewa)	Canada & USA	North_America		non	non	non	ehraf (dans Ojibwa)
Garo	Bangladesh	East_Eurasia	AR05	non	non	non	ehraf	1	Chef/Big man	Chef Héréditaire ou non	Tribu		>100	in village	non	oui	rare	eHRAF, Dictionnaire des peuples										2	1	2	9	1	3	2	1900
Goajiro	Colombia	South_America		non?	non?	non?	patterns of sexual behavior	3	Nobles/Commoners/Slaves	Chef héréditaire (Fonctionnement par lignage)	Chefferie				oui	oui	riches	eHRAF	Goajiro	Three levels	No levels	Hereditary slavery	Heads of kin groups	South_America	Present and active in human affairs	1 person / 1-5 sq. mile
Greeks	Greece	Circum-Mediterranean					ehraf																				Ce7	4	1	5	9	1	1	1	1950
Gusii	Kenya	Africa	FL08	non	non?	non	ehraf	1	big man	différence de richesse faibles ou absentes	Tribu		>100	in village	non?	oui	anciens et riches	eHRAF
Hausa	Nigeria and Niger	Circum-Mediterranean	MS12	oui	oui	non?	ehraf	5	au moins	Roi/Emir,Aristocratie(sàràakii), Riches marchants,Clergé, paysans(talakaawaa), musiciens, esclaves	Royaume		>100000	in royaume	oui	oui		eHRAF, Wikipedia	Hausa	Three_levels	Three_levels	3_social_classes_or_castes,_w/_or_w/out_slavery	Heads_of_centralized_territorial_divisions	Circum-Mediterranean	Present,_active,_and_specifically_supportive	26-100_persons_/_sq._mile	-	-	-	-	-	-	-	-	-
Hawaiians	Hawaii	Insular_Pacific	OV05	oui	oui	oui	ehraf	5	High chief (mo`i/m?`? ), Local chief (ali`i/ali`i`aimoku), Priest, commoners, slaves		Royaume				oui	oui	autorisée pour tous, pratiquée uniquement par les chefs	eHRAF
Hidatsa	USA	North_America		oui?	oui?	oui	patterns of sexual behavior												Hidatsa	Three_levels	No_levels	Egalitarian	Absent	North_America	Present_but_not_active_in_human_affairs	<_1_person_/_5_sq._mile
Ho-chunk	USA	North_America	NP12	oui	oui	oui	ehraf
Hopi	USA	North_America	NT09	oui	oui	oui	ehraf, patterns of sexual behavior, The puzzle (p174)	2	High rank clan, Lower rank clan	Pas de grandes différences mais une stratification marquée	Tribu/Chefferie		>100	in village	non	non		eHRAF
Iban	Borneo	Insular_Pacific	OC06	oui	oui	oui	ehraf,Handbook of North_American Indians	1	égalitaire big man (headman or elders)		Tribu		>100	in village	non?	non		eHRAF, Dictionnaire des peuples	Iban	Three_levels	No_levels	Hereditary_slavery	Absent	Insular_Pacific	Absent_or_not_reported	1-25_persons_/_sq._mile	Ib1	1	1	1	9	1	4	2	1950
Ifugao	Philippines	Insular_Pacific	OA19	non	non	non	ehraf, patterns of sexual behavior	2 ou 3	ploutocratie	Riches (Cadangyan ),Classe moyenne(Natumok) Pauvres(Nawotwat)	Tribu		>100	in village	oui			eHRAF, Dictionnaire des peuples	Ifugao	Three_levels	No_levels	Hereditary_slavery	Absent	Insular_Pacific	Absent_or_not_reported	101-500_persons_/_sq._mile
Igbo	Nigeria	Africa	FF26	non	oui?	non	ehraf	2	big man ou assemblée de sages	titres supérieurs (achetés)/ titres inférieurs	Tribu/Chefferie		>1000	in village	oui	oui	riches	eHRAF, Wikipedia									-	-	-	-	-	-	-	-	-
Ila	Zambia	Africa		oui?	oui?	oui	patterns of sexual behavior
India	India	East_Eurasia		oui	oui	oui	The puzzle (p174)
Inka	Peru	South_America	SE30	oui?	oui	oui	ehraf	5	Inca&apparentés/noblesseDeSang/NoblesseProvinciale/Commoners/Esclaves		Empire				oui	oui	Noblesse	eHRAF
Iran	Iran	Circum-Mediterranean	MA01	oui	oui	oui	ehraf	5	Rois/Chefs de provinces/Haute noblesse/Basse noblesse/Commoners/Slaves		Empire				oui	oui	chez les rois et chefs	Histoire de l’Empire Perse, De Cyrus à Alexandre (Pierre Briant) Fayard 1996
Javanese	Indonesia	Insular_Pacific	OE05	oui	oui	oui	ehraf	4	Rois/Noblesse/Commerçants, bourgeoisie de ville/Paysans		Royaume				non?	oui	rare	eHRAF	Javanese	Three_levels	Four_levels	3_social_classes_or_castes,_w/_or_w/out_slavery	Heads_of_centralized_territorial_divisions	Insular_Pacific	Absent_or_not_reported	over_500_persons_/_sq._mile
Jivaro	Ecuador and Peru	South_America		non	?	oui	Descola	1			Bande				non	oui		Les lances du crépuscule (Philippe Descola 1973, Terre Humaine, Plon)	Jivaro	Two_levels	No_levels	Egalitarian	Absent	South_America	Absent_or_not_reported	1_person_/_1-5_sq._mile
Khoi	South Africa	Africa	FX13	oui	oui?	oui	ehraf, patterns of sexual behavior	2	big man et assemblé de big man	un big man par clan. Les clans sont rassemblés en tribu avec un big man global (mais peu de pouvoir)	Tribu		>100	in village	oui? (servants san)	oui	rare	eHRAF	NamaHottentot	Two_levels	One_level	Hereditary_slavery	Heads_of_kin_groups	Africa	Absent_or_not_reported	<_1_person_/_5_sq._mile	-	-	-	-	-	-	-	-	-
Klamath	USA	North_America	NR10	oui	oui	oui	ehraf	2 ou 3	riche/commoners/esclaves	Big man (Peu de différences apparemment avant le contact avec les occidentaux).	Bande/Tribu				oui	oui	chez les chefs particulièrement	eHRAF	Klamath	Three_levels	No_levels	Hereditary_slavery	Absent	North_America	Absent_or_not_reported	1_person_/_1-5_sq._mile
Koryaks	Russia	East_Eurasia	RY04	oui	oui	oui?	ehraf	2	riche/commoners/esclaves	Faible différences entre les individus	Tribu				?	oui	jusqu'à 5 femmes a	eHRAF
Kuna	Panama and Colombia	South_America	SB05	oui	oui	oui	ehraf	4	au moins	Chefs/nobles/commoners/slaves	Royaume/Chefferie				oui	oui	les chefs & nobles	eHRAF	Cuna(Tule)	Three_levels	One_level	Hereditary_slavery	Heads_of_decentralized_territorial_divisions	South_America	Present,_active,_and_specifically_supportive	26-100_persons_/_sq._mile
Kurds	Irak and Turkey	Circum-Mediterranean	MA11	?	?	?
kurtatchi	Papoua new guinea	Insular_Pacific		non?	non?	non?	patterns of sexual behavior
Kwakiutl	Canada	North_America		non?	non?	non?	patterns of sexual behavior	3 ou 4	fortement stratifié	Chefs/Nobles/Commoners/slaves ou Noblesse(hérité)/Aristocratie(mérite)/commoners/slaves	Chefferie	plusieurs chefferies politiquement indépendantes			oui	?		eHRAF, http://en.wikipedia.org/wiki/Kwakwaka%27wakw#cite_note-10 (consulté le 10/04/13)
Kwoma	Papoua new guinea	Insular_Pacific	OJ13	?	?	?
Lakher	India	East_Eurasia		non?	non?	non?	patterns of sexual behavior												Lakher	Three_levels	One_level	2_social_classes,_castes/slavery	Absent	East_Eurasia	Present,_active,_and_specifically_supportive	1-25_persons_/_sq._mile
Lango	Sudan	Africa		oui	oui	oui	patterns of sexual behavior, The puzzle (p174)
Lau Fijians	Fiji	Insular_Pacific	OQ06	non	non?	oui	ehraf	2	au moins	Upper class(Chefs, artisants?)/ Commoners	Chefferie				?	oui	Anciennement, les chefs. Abandonnée aujourd'hui	eHRAF
Lepcha	India	East_Eurasia	AK05	non	non	non	ehraf, patterns of sexual behavior	3 ou 4		Roi (depuis 1641), noblesse, Chef de village, commoners.	Royaume				?	?	polyandrie	eHRAF, Sikkim : Past and present (H. G. Joshi 2004)	Lepcha	Three levels	One level	Hereditary slavery	Heads of decentralized territorial divisions	East Eurasia	Present and active in human affairs	26-100 persons / sq. mile		2	1	2	9	0	4	2	1930
Lur	Iran and Iraq	East_Eurasia	MA12	non	non	non	ehraf
Malekula	Vanuatu	Insular_Pacific	OO12	oui	oui	oui	ehraf	3	au moins	Chefs & leur famille/ Upper class/Lower class	Chefferie				non	oui	Chefs	eHRAF
Mandan	USA	North_America		oui?	oui?	oui	patterns of sexual behavior
Manus	Papua new guinea	Insular_Pacific	OM06	oui?	oui	oui	ehraf, patterns of sexual behavior	2 ou 3		Chef/lapan/lau	Tribu	Apparemment peu de pouvoir associé aux chefs			non	oui	rare	eHRAF	Manus	Three_levels	No_levels	Hereditary_slavery	Absent	Insular_Pacific	Absent_or_not_reported	26-100_persons_/_sq._mile
Mapuche	Argentina	South_America	SG04	oui	oui	oui	ehraf	3		Caciques/commoners/poors or slaves	Tribu	Rassemblement de différentes tribus en cas de guerre avec élection d'un chef de guerre.			oui?(pas institutionnalisé)	oui		eHRAF	Mapuche	Four_levels	No_levels	Hereditary_slavery	Heads_of_centralized_territorial_divisions	South_America	Present_and_active_in_human_affairs	26-100_persons_/_sq._mile
Maricopa	USA	North_America		oui?	oui?	oui	patterns of sexual behavior
Marshallese	Marshall Islands	Insular_Pacific		non?	non?	non?	patterns of sexual behavior												Marshallese	Three_levels	One_level	2_social_classes,_no_castes/slavery	Heads_of_kin_groups	Insular_Pacific	Absent_or_not_reported	101-500_persons_/_sq._mile
Maya	Mexico	South_America	NV10	oui	oui	oui?	ehraf	5	au moins	Chef suprème/noblesse/chefs locaux/chefs de quartier/fonctionnaires/commoners/esclaves	Cité-empire				oui	oui?	chefs prennent concubines	eHRAF, http://es.wikipedia.org/wiki/Cultura_maya#Organizaci.C3.B3n_social (Consulté le 29.04.13)
Mbuntu	Nigeria	Africa		non?	non?	non?	patterns of sexual behavior
Mbuti	Democatic_republic_of_the_Congo	Africa	FO04	non	oui	non	ehraf	1	égalitaire	démocratique	Bande		>100	in village	non	oui		eHRAF	Mbuti	Two levels	No levels	Egalitarian	Absent	Africa	Absent or not reported	1 person / 1-5 sq. mile		1	6	1	9	1	1	1	1930
Menomini	USA	North_America		oui?	oui?	oui	patterns of sexual behavior
Mentawaians	Indonesia	Insular_Pacific	OD09	non	non	non	ehraf																					1	1	1	9	1	1	1	1920
Mossi	Burkina_faso	Africa	FA28	oui	?	oui	ehraf	5	au moins	Roi,noble(nakomce),commoners, serfs, slaves	Royaume		>100000	in Royaume	oui	oui	anciens, riches	eHRAF
Nambicuara	Brazil	South_America	SP17	non?	non?	oui	ehraf	1	égalitaire	Big man	Bande		>10	in bande	non	oui	chefs/chaman	eHRAF, Tristes tropiques	Nambicuara	Three_levels	No_levels	Egalitarian	Absent	South_America	Absent_or_not_reported	1_person_/_1-5_sq._mile
Naskapi	Canada	North_America		oui?	oui?	oui	patterns of sexual behavior	1	égalitaire		Bande		>10	in bande	non	oui	Bons chasseurs	eHRAF
Natchez	USA	North_America		oui?	oui?	oui	patterns of sexual behavior												Natchez	Three_levels	One_level	2_social_classes,_castes/slavery	Heads_of_decentralized_territorial_divisions	North_America	Present_but_not_active_in_human_affairs	1-25_persons_/_sq._mile
Navajo	USA	North_America	NT13	oui	oui	oui	ehraf, patterns of sexual behavior, Handbook of North_American Indians, The puzzle (p174)	2	anciennement égalitaire	maintenant riche & pauvres + esclaves	Bande/Tribu				oui	oui	sororale préférentiellement	eHRAF
Nivkhs	Russia	East_Eurasia	RX02	non?	non?	non?	ehraf	1 ou 2	égalitaire	Des riches, leur avis a plus d'importance dans décisions collectives mais pas de pouvoir réel. Ils sont riches car ce sont de bons chasseurS.	Tribu		>100	in Village		oui	rare, souvent 2 femmes, extrème 5 femmes	eHRAF
North Mexico	Mexico	South_America		oui	oui	oui	The puzzle (p174)
Nuer	Ethiopia	Africa	FJ22	?	?	oui	ehraf	1 ou 2	égalitaire	aristocrate(dil),Très légère différenciatiion	Tribu		>100	in Village	oui? (servants Dinka)	oui		eHRAF										1	1	1	9	3	1	1	1930
Ojibwa(Chippewa)	Canada & USA	North_America	NG06	oui	oui	oui	ehraf	2	au moins	Chefs/Pauvres	Bande/Tribu				non	oui	Sororal + lévirat	eHRAF
Okinawans	Japan	East_Eurasia	AC07	oui?	?	oui	ehraf	5	au moins	roi/sa famille/ Haute noblesse/Basse noblesse/ commoners (nombreuses divisions supplémentaires)	Royaume							eHRAF									Ed7	3	1	4	5	1	1	1	1950
Omaha(proche Ponca)	USA	North_America		oui?	oui?	oui	patterns of sexual behavior, The puzzle (p174)												Omaha	Three_levels	One_level	Egalitarian	Absent	North_America	Absent_or_not_reported	1-5_persons_/_sq._mile
Oman	Oman	Circum-Mediterranean		oui	oui	oui	The puzzle (p174)	4 ou 5	nombre de classe déduit du type de gouvernement		Empire/Royaume	Empire perse, puis Royaumes				oui	4 femmes dans l'Islam	http://www.historyworld.net/wrldhis/PlainTextHistories.asp?historyid=ad54
Oto	USA	North_America		oui?	oui?	oui	patterns of sexual behavior
Palauans	Palau	Insular_Pacific		oui?	oui?	oui	patterns of sexual behavior	4	au moins	Chef(central de l'île, 2 chefs en compétitions), noblesse (chefs de villages), commoners, esclaves. "très stratifié"	Royaume/Chefferie				oui	oui	5 femmes pour le chef	eHRAF	Palauans	Four_levels	Two_levels	2_social_classes,_no_castes/slavery	Heads_of_decentralized_territorial_divisions	Insular_Pacific	Absent_or_not_reported	26-100_persons_/_sq._mile
Palestinians	Palestina	Circum-Mediterranean	MO13	oui	oui	oui	ehraf	5	Caliphat Omeyyade, Empire Ottoman, etc	Forte stratification	Empire/Royaume					oui	Musulmans	Dictionnaire des peuples
Papago (proche de pima)	USA and Mexico	North_America		oui?	oui?	oui	patterns of sexual behavior												Papago	Three_levels	No_levels	Egalitarian	Absent	North_America	Present,_active,_and_specifically_supportive	26-100_persons_/_sq._mile
Pashtun	Afghanistan	East_Eurasia	AU04	oui	oui	oui	ehraf	4 ou 5	Lord/Vassal/warriors/commoners		Royaume				oui	oui	Musulmans	eHRAF									-	-	-	-	-	-	-	-	-
Pawnee	USA	North_America	NQ18	oui	oui	oui	ehraf, Handbook of North_American Indians	4	Chief/Warriors&Priests/Commoners/Outcast&Slaves		Tribu				oui	oui	Sororale & jusqu'à 8 femmes	eHRAF	Pawnee	Three levels	One level	2 social classes, no castes/slavery	Absent	North_America	Present but not active in human affairs	1 person / 1-5 sq. mile
Pima(proche de papago)	USA	North_America		non?	non?	non?	patterns of sexual behavior
Pomo	USA	North_America	NS18	oui	oui	oui	ehraf	1 ou 2		Un chef (captain) est élu par un conseil de Captain (chacun dirigeant un lignage). Il n'a pas de pouvoir, il sert à conseiller et préside les cérémonies.	Tribu			in Village	non	oui	jusqu'au contact avec les blancs.	eHRAF
Ponca(proche omaha)	USA	North_America		oui?	oui?	oui	patterns of sexual behavior
Pukapukans	Cook Island	Insular_Pacific		oui?	oui?	oui	patterns of sexual behavior
Quinault	USA	North_America		oui	oui	oui	ehraf, patterns of sexual behavior	3	Nobles/Commoners/Slaves	Fluidité interclasses	Tribu				oui	oui	jusqu'à 10 à 20 femmes pour le chef	eHRAF
Ramkokamekra	Brazil	South_America		non?	non?	non?	patterns of sexual behavior	1 ou 2		Chefs, mais absence de différence sociale entre les individus	Tribu					non		eHRAF
Reddi	India	East_Eurasia		oui?	oui?	oui	patterns of sexual behavior	1 ou 2		Big man, peu de stratification, des castes en fonction de l'occupation	Tribu		>100	in Village		oui	rare,sororal,femme ménopausée	http://anthropology-au.blogspot.fr/2010/04/ethnography-of-konda-reddi.html (Consulté le 3/4/13)
Rungus Dusun	Borneo	Insular_Pacific	OC13	non	non	non	ehraf	1 ou 2		Headman, Village= major political unit	Tribu				non	oui	rare,sororal,femme ménopausée	eHRAF									Ib5	1	1	2	9	1	1	1	1920
Rwala Bedouins	Arabia	Circum-Mediterranean	MD04	non	oui?	non	ehraf												RwalaBedouin	Three_levels	One_level	Hereditary_slavery	Heads_of_kin_groups	Circum-Mediterranean	Present,_active,_and_specifically_supportive	1_person_/_1-5_sq._mile
Rwandans	Rwanda	Africa	FO57	?	oui?	oui	ehraf	5	au moins	Roi, Grands chefs, Vassaux, Pasteurs (tutsi), agriculteurs (hutus) Chasseurs cueilleurs(twa)	Chefferies		>10000	in Royaume	oui	oui		eHRAF
Saami	Sweden and Norway and Finland	Circum-Mediterranean	EP04	non?	non?	non?	ehraf	1 ou 2		Pas de classes, des différences de richesse (notamment en fonction du mode de production (nomade troupeau, agricultues/pécheurs(lac), Skolt du nord).	Tribu																-	-	-	-	-	-	-	-	-
Samoans	Samoa	Insular_Pacific	OU08	oui	oui	oui	ehraf, patterns of sexual behavior, Articles de Vasey	4 ou 5	au moins	Chefs, Tulafale(Classe riche possédante),Fale Upolu (Classe intermédiaire),Tangat? nu (Classe basse). Probablement une classe encore plus pauvre	Chefferies	Chefferie très stratifiée	>500	in Village	oui/non	oui	Forte chez chefs jusqu'à 8 femmes	eHRAF	WesternSamoans	Four_levels	Two_levels	2_social_classes,_no_castes/slavery	Popular_Assemblies	Insular_Pacific	Absent_or_not_reported	101-500_persons_/_sq._mile
Sanpoil(Salish)	USA	North_America		non?	non?	non?	patterns of sexual behavior	1 ou 2		Des chefs de bandes. Conseil des chefs quand rassemblement des tribus. Statut de chef non héritable.	Bande					oui		Dictionnaire des peuples, http://en.wikipedia.org/wiki/Sanpoil_tribe (consulté le 3/4/13)
Santal	India	East_Eurasia	AW42	?	non	non	ehraf	1 ou 2		Headman, commoners	Tribu	agriculture de subsistance, chasse	400 à 1000	in Village	non	oui	mal vue	eHRAF	Santal	Three_levels	One_level	Egalitarian	Heads_of_decentralized_territorial_divisions	East_Eurasia	Present_but_not_active_in_human_affairs	101-500_persons_/_sq._mile	Ef1	2	1	1	9	1	1	1	1940
Seminole(proche de creek)	USA	North_America		oui?	oui?	oui	patterns of sexual behavior, The puzzle (p174)
Sinkaietk(Salish)	USA	North_America		non?	non?	non?	patterns of sexual behavior				Tribu	On peut pas vraiment leur appliquer le terme "tribu"			non	non	quelques cas de mariage sororal?	eHRAF
Siriono	Brazil	South_America		non?	non?	non?	patterns of sexual behavior	1		Chasseur-cueilleurs avec un chef ou big man	Bande		50 à 100	in village		oui	chefs (jusqu'à 5 femmes)	eHRAF, http://es.wikipedia.org/wiki/Sirion%C3%B3 (consulté le 13.3.13)	Siriono	Three_levels	No_levels	Egalitarian	Absent	South_America	Present_but_not_active_in_human_affairs	<_1_person_/_5_sq._mile
Tamil	India and Sri Lanka	East_Eurasia		oui?	oui?	oui
Tanala et Bara	Madagascar	East_Eurasia	FY08	oui	oui	oui	ehraf, patterns of sexual behavior	4	au moins	Roi(Mpanzaka),Chef(andriambavety ) & Nobles (Hova), population (Vaohaka), esclaves (ndevo)	Tribu/Chefferie		>1000	in groupe de village	oui	oui		eHRAF	Tanala	Four_levels	One_level	2_social_classes,_castes/slavery	Popular_Assemblies	East_Eurasia	Present_but_not_active_in_human_affairs	1-5_persons_/_sq._mile
Tarahumara	Mexico	North_America	NU33	oui?	oui?	oui?
Tewa pueblos	Mexico	South_America	NT18	non	?	non	ehraf	2 ou 3		Chef/prêtres/commoners	Tribu				oui?	non	apparemment monogames	eHRAF
Thonga(Africa)	Malawi	Africa																	Thonga	Two levels	Two levels	2 social classes, no castes/slavery	Heads of decentralized territorial divisions	Africa	NA	101-500 persons / sq. mile
Tibetans	Tibet	East_Eurasia	AJ01	oui?	oui?	oui	ehraf	4 ou 5	au moins	Ruler/Nobility & aristocracy/landowner/peasants/slaves	Royaume	Théocratie (Agriculture, élevage, nomades cohabitent)			oui	oui	polygyny(wealthy men),polyandry/monogamy	eHRAF
Ticuna	Brazil and Peru and Colombia	South_America	SQ20	non	non?	non	ehraf	1		Big man (sans pouvoir coercitif)/chaman/autres	Bande	pas de stratification			non	oui	mais abandonnée aujourd'hui	eHRAF
Tikopia
Tinguian	Philippines	Insular_Pacific		oui?	oui?	oui	patterns of sexual behavior
Tlingit	Canada	North_America	NA12	oui	oui	oui	ehraf	4	au moins	chief/nobility & aristocraty/commoners/slaves & former slaves	Tribu/Chefferie	stratification importante et graduelle			oui	oui		eHRAF
Toda	India	East_Eurasia	AW60	non?	non?	non	ehraf	1 ou 2		2 moities, headman (almost no temporal power)	Tribu	2 moities, peut-être hiérarchisées	1000	in ethnie	non	non	polyandry	eHRAF	Toda	Three_levels	One_level	Egalitarian	Heads_of_kin_groups	East_Eurasia	Absent_or_not_reported	26-100_persons_/_sq._mile
Tongans(Polynesia)	Tonga	Insular_Pacific	OU09	oui	oui	oui	ehraf, Patterns of sexual behavior	5		Royalty/nobles(nommés par roi puis héritable)/chiefs/commoners/popula(slaves)	Royaume				oui	oui	chefs	eHRAF
Trobrian	Papua new guinea	Insular_Pacific	OL06	oui?	oui	oui	ehraf
Trumai	Brazil	South_America	SP23	non	non	non	ehraf	1 ou 2											Trumai	Three_levels	No_levels	Egalitarian	Absent	South_America	Absent_or_not_reported	<_1_person_/_5_sq._mile
Tswana	Botswana	Africa		non?	non?	non?	patterns of sexual behavior	1 ou 2		Chef & sa famille/autres	Bande				non	oui		eHRAF
Tubatulabal	USA	North_America		oui?	oui?	oui	patterns of sexual behavior
Tukano	Colombia and Brazil	South_America	SQ19	non?	oui?	oui	ehraf
Tupinamba	Brazil	South_America		oui	oui	oui	ehraf, patterns of sexual behavior	1 ou 2		Big Man/Conseil d'anciens. Un chef de guerre peut unir plusieurs tribus	Tribu	Chasse & agriculture	100	in village	oui	oui	rare, réservé au big man.	eHRAF	Tupinamba	Three_levels	One_level	Hereditary_slavery	Absent	South_America	Present_but_not_active_in_human_affairs	1_person_/_1-5_sq._mile
Ulithi	Micronesia	Insular_Pacific	OR20	non	non?	non	ehraf	1		Conseil des anciens.	Tribu	pêche & un peu d'agriculture	100	in village	non	non	Absente. Anciennement, peut-être présente mais rare. Limité à deux femme.	eHRAF
Ute	USA	North_America	NT19	oui	oui	oui	ehraf, Handbook of North_American Indians	1 ou 2		Big Man/Conseil d'anciens	Bande	Chasse. Rassemblement en tribu de façon périodique				oui	10% de la population	eHRAF
Warao	Venezuela and Guayana	South_America	SS18	oui	oui	oui	ehraf	1 ou 2		Big man/Chaman, Autres. Des riches, des pauvres mais richesse pas héritable. Peu de différences, pas de classe.	Tribu	pêche & un peu d'agriculture		in village	non	oui	2 femmes possible. Riches, chaman. Polygynie sororale préférée	eHRAF	Warrau	Three_levels	No_levels	Egalitarian	Heads_of_centralized_territorial_divisions	South_America	Present,_active,_and_specifically_supportive	1_person_/_1-5_sq._mile
Witoto	Peru	South_America		oui?	oui?	oui	patterns of sexual behavior	1 ou 2		Des chefs héréditaire. Peu de différence sociales.	Bande	agriculture sur brulis, chasse, cueillette	25 à 500	in village	non			http://www.everyculture.com/South-America/Witoto.html#ixzz2NR2Y1bV6 (Consulté le 13.3.13)
woleai Region	Micronesia	Insular_Pacific	OR21	non	non?	non	ehraf	1		Des chefs, mais aucun avantage. Rôle rituel durant cérémonies. Pas d'avantage pour lignée.	Tribu				non	oui	abandonnée	eHRAF
Wolof	Senegal and Gambia	Circum-Mediterranean	MS30	?	?	?	ehraf	3	au moins	Chefs/nobles, hommes libres (jambor),anciens esclaves (jam),musiciens(gewel) & Forgerons, travailleurs du cuir	Chefferie		>1000	in groupe de village	oui	oui		eHRAF	Wolof	Three_levels	Two_levels	3_social_classes_or_castes,_w/_or_w/out_slavery	Heads_of_decentralized_territorial_divisions	Circum-Mediterranean	Present,_active,_and_specifically_supportive	101-500_persons_/_sq._mile		3	5	5	4	2	4	2	1950
Yakut	Russia	East_Eurasia		oui?	oui?	oui	patterns of sexual behavior	3 ou 4		Toyon (nobles) /classe moyenne/ pauvres	Chefferie				oui	oui	chez riches (perdue avec le temps)	eHRAF
Yanomama	Venezuela and Brazil	South_America	SQ18	non	oui	oui	ehraf	1		Chasseur-cueilleurs	Bande	de 50 à 400 par groupes	>10	in village	non	oui		eHRAF, wikipedia
Yaruro	Venezuela	South_America		non?	non?	non?	patterns of sexual behavior	1		Chasseur-cueilleurs	Bande					oui		wikipedia
Yokuts	USA	North_America	NS29	oui	oui	oui	ehraf	2		chef et son lignage/ commoners (peu de différentiation. Le chef ne chasse pas on lui apporte sa nourriture, elle est abondante.)	Tribu				non	oui	chef	eHRAF	Yokuts	Three_levels	No_levels	Hereditary_slavery	Heads_of_decentralized_territorial_divisions	North_America	Absent_or_not_reported	1-25_persons_/_sq._mile
Yuki	USA	North_America	NS30	oui	oui	oui	ehraf	2		Chefs/commoners	Tribu					oui	rare(chefs et riches)	eHRAF
Yuma
Yungar(proche de pérou)	Peru	South_America		oui?	oui?	oui	patterns of sexual behavior
Yurok	USA	North_America		oui?	oui?	oui	patterns of sexual behavior	2 ou 3		Aristocratie, commoners, (poor men are they part of the commoners)	Tribu/Chefferie				oui	oui	riches	eHRAF	Yurok	Three_levels	No_levels	Hereditary_slavery	Absent	North_America	Absent_or_not_reported	1-5_persons_/_sq._mile
Zulu	South_Africa	Africa	FX20	?	?	?	ehraf
Zuñi	USA	North_America	NT23	oui	oui	oui	ehraf, patterns of sexual behavior, The puzzle (p174)	3	au moins	Chefs religieux/chefs laïques/commun	Chefferie	6 villages confédérés (époque de découverte par espagnols)	>1000	in groupe village	?	non	polygamie séquentielle	eHRAF, Dictionnaire des peuples	Zuni	Four_levels	No_levels	Egalitarian	Absent	North_America	Absent_or_not_reported	1-5_persons_/_sq._mile
