# Supplementary material for: Male Homosexual Preference: Where, When, Why?
Source: PLoS One. 2015 Aug 12;10(8):e0134817. doi: 10.1371/journal.pone.0134817 (PMC4534200; doi:10.1371/journal.pone.0134817)
Supplement: S1 Data — (ZIP) [file pone.0134817.s001.zip › PLoS_One_Supplementary_Materials/data_PIC.csv]

Societe_ASJP	Societe_donnees	Commentaire
IBAN	Iban	NA
MALANG	Javanese	NA
CHAMORRO	Chamorro	NA
ALOR	Alorese	NA
MALAGASY_BARA	Tanala et Bara	NA
DUSUN_MALANG	Rungus Dusun	NA
ITNEG_BINONGAN	Tinguian	proche de Tinguian
IFUGAO_AMGANAD	Ifugao	NA
WOLEAIAN	woleai Region	NA
ULITHIAN	Ulithi	NA
TRUKESE	Chuuk	NA
MARSHALLESE	Marshallese	NA
PALAUAN	Palauans	NA
SIVISA_TITAN	Manus	NA
PUKAPUKA	Pukapukans	NA
TONGAN	Tongans(Polynesia)	NA
RAPA_NUI	Easter Islanders	NA
HAWAIIAN	Hawaiians	NA
SAMOAN	Samoans	NA
LAU	Lau Fijians	NA
NAMBIKWARA	Nambicuara	NA
PIMA_BAJO	Pima(proche de papago)	NA
TUBATULABAL	Tubatulabal	NA
HOPI	Hopi	NA
UTE_1	Ute	NA
YUROK	Yurok	NA
ARABIC_GULF_SPOKEN	Oman	Les "Rwala Bedouins" parlent a priori la même langue
PALESTINIAN_ARABIC	Palestinians	NA
AMHARIC	Amhara	NA
HAUSA	Hausa	NA
SIAMESE	Central Thai	NA
CREEK	Creek(proche de seminole)	NA
GILYAK	Nivkhs	NA
ONGE	Andamans	NA
YANOMAME	Yanomama	NA
MAYA_YUCATAN	Maya	NA
BASQUE	Basques	NA
PAWNEE	Pawnee	NA
WARAO	Warao	NA
CHIRICAHUA	Chiricahua	NA
NAVAJO	Navajo	NA
QUICHUA_LOJA	Inka	NA
CENTRAL_AYMARA	Aymara	NA
ICELANDIC	Early icelanders	NA
BISLAMA	Malekula	Possiblement langue des Malekula
DIR_PASHTO	Pashtun	Région adjacente du peuple étudié les pashtun du SWAT
PERSIAN	Iran	NA
HINDI	India	NA
ALEUT	Aleut	NA
KORYAK	Koryaks	NA
CHUKCHEE	Chukchee	NA
YUPIK_CENTRAL_SIBERIAN_CHAPLINO	Alutiiq	NA
WAYUU	Goajiro	NA
TIKUNA	Ticuna	NA
CUNA	Kuna	NA
YUKI	Yuki	NA
OCAINA	Witoto	NA
IOWA-OTO	Oto	Oto sous ensemble du langage Siouan, ils vivent dans l'IOWA
OMAHA-PONCA	Omaha(proche Ponca)	NA
MANDAN	Mandan	NA
CROW	Crow	NA
HIDATSA	Hidatsa	NA
DOGON	Dogon	NA
JIVARO_SHUAR	Jivaro	NA
MAPUDUNGUN	Mapuche	NA
SALISH_STRAITS	Sanpoil(Salish)	Nesilextcl'n le language du peuple sanpoil. Fait parti du eastern salish.
QUINAULT	Quinault	NA
ARRERNTE_CENTRAL	Aranda	NA
MENOMINEE	Menomini	NA
DELAWARE_MUNSEE	Delaware	NA
NASKAPI	Naskapi	NA
CHIPPEWA	Chippewa	NA
OJIBWA_EASTERN	Ojibwa(Chippewa)	NA
TEWA_SAN_JUAN_PUEBLO	Tewa pueblos	NA
KREYE	Ramkokamekra	Dialecte du Timbira qui comprend aussi el canela (Un des dialecte du canela est le Ramkokamekra
KHWE	Khoi	NA
WOLOF	Wolof	NA
SHURI	Okinawans	NAHA (autre acceptation pour cette langue)
LANGO	Lango	NA
NUER	Nuer	NA
MAMVU	Mbuti	Proche de langue des Mbuti (le efe) mais leur langue paraît être celle des bantu qui les ont envahis
SKOLT_SAAMI	Saami	NA
YARURO	Yaruro	NA
BADAGA	Badaga	NA
TELUGU	Reddi	Langage des Konda Reddi
TODA	Toda	NA
IGBO_ONITSHA	Igbo	NA
FONGBE	Dahomeans	NA
TWI_FANTE	Akan	NA
ZANDE	Azande	NA
MOORE	Mossi	NA
KINYARWANDA	Rwandans	NA
ZULU	Zulu	NA
NATCHEZ	Natchez	NA
YOKUTS_UNKNOWN	Yokuts	NA
KLAMATH	Klamath	NA
ACHE	Ache(Guayaki)	NA
SIRIONO	Siriono	NA
NHENGATU	Tupinamba	A vérifier
ZUNI	Zuñi	NA
TRUMAI	Trumai	NA
CHIN_TEDIM	Lakher	A vérifier
TIBETAN_CENTRAL	Tibetans	NA
LEPCHA	Lepcha	NA
GARO	Garo	NA
KWAKWALA	Kwakiutl	NA
TLINGIT	Tlingit	NA
BORORO	Bororo	NA
POMO_CENTRAL	Pomo	NA
MARICOPA	Maricopa	NA
SAKHA	Yakut	NA
SANTALI	Santal	NA
TAMIL	Tamil
CENTRAL_TARAHUMARA	Tarahumara
KURDISH_CENTRAL	Kurds
KWOMA	Kwoma
TIKOPIA	Tikopia
KILIVILA	Trobrian
TUCANO	Tukano
CHIPEWYAN	Chipewyans
