# Supplementary material for: Male Homosexual Preference: Where, When, Why?
Source: PLoS One. 2015 Aug 12;10(8):e0134817. doi: 10.1371/journal.pone.0134817 (PMC4534200; doi:10.1371/journal.pone.0134817)
Supplement: S1 Data — (ZIP) [file pone.0134817.s001.zip › PLoS_One_Supplementary_Materials/Strat_EA.txt]

Societe_EA	Societe_ASJP	Jurid_level_commun	Jurid_level_beyond_commu	Societe_EA	Class_Strat
CHIPEWYAN	CHIPEWYAN	Three levels	No levels	CHIPEWYAN	absence among freemen
SANTAL. .	SANTALI	Four levels	One levels	SANTAL. .	absence among freemen
YAKUT . .	SAKHA	Four levels	Two levels	YAKUT . .	wealth distinctions
YUMA. . .	YUMA	Three levels	No levels	YUMA. . .	absence among freemen
MARICOPA.	MARICOPA	Four levels	One levels	MARICOPA.	absence among freemen
E.POMO. .	POMO_CENTRAL	Four levels	No levels	E.POMO. .	wealth distinctions
BORORO. .	BORORO	NA	One levels	BORORO. .	absence among freemen
TLINGIT .	TLINGIT	Four levels	No levels	TLINGIT .	dual
KWAKIUTL.	KWAKWALA	Four levels	One levels	KWAKIUTL.	dual
GARO. . .	GARO	Four levels	One levels	GARO. . .	wealth distinctions
LEPCHA. .	LEPCHA	Four levels	One levels	LEPCHA. .	wealth distinctions
TIBETANS.	TIBETAN_CENTRAL	Four levels	Four levels	TIBETANS.	complex
LAKHER. .	CHIN_TEDIM	Four levels	One levels	LAKHER. .	dual
TRUMAI. .	TRUMAI	Four levels	No levels	TRUMAI. .	absence among freemen
ZUNI. . .	ZUNI	NA	No levels	ZUNI. . .	absence among freemen
TUPINAMBA	NHENGATU	Four levels	One levels	TUPINAMBA	wealth distinctions
SIRIONO .	SIRIONO	Four levels	No levels	SIRIONO .	absence among freemen
KLAMATH .	KLAMATH	Four levels	No levels	KLAMATH .	wealth distinctions
YOKUTS. .	YOKUTS_UNKNOWN	Four levels	No levels	YOKUTS. .	wealth distinctions
NATCHEZ .	NATCHEZ	Four levels	One levels	NATCHEZ .	elite
TUKANO. .	TUCANO	missing data	missing data	TUKANO. .	missing data
ZULU. . .	ZULU	Four levels	Three levels	ZULU. . .	dual
MOSSI . .	MOORE	Four levels	Three levels	MOSSI . .	dual
AZANDE. .	ZANDE	Four levels	Two levels	AZANDE. .	dual
FON . . .	FONGBE	Four levels	Three levels	FON . . .	dual
IBO . . .	IGBO_ONITSHA	NA	One levels	IBO . . .	absence among freemen
KWOMA . .	KWOMA	Four levels	No levels	KWOMA . .	absence among freemen
TODA. . .	TODA	Four levels	One levels	TODA. . .	absence among freemen
TELUGU. .	TELUGU	NA	Three levels	TELUGU. .	complex
TAMIL . .	TAMIL	NA	Three levels	TAMIL . .	complex
YARURO. .	YARURO	Three levels	No levels	YARURO. .	absence among freemen
MAMVU . .	MAMVU	Three levels	No levels	MAMVU . .	absence among freemen
NUER. . .	NUER	Four levels	No levels	NUER. . .	absence among freemen
LANGO . .	LANGO	Four levels	No levels	LANGO . .	wealth distinctions
OKINAWANS	SHURI	Four levels	Two levels	OKINAWANS	dual
WOLOF . .	WOLOF	Four levels	Two levels	WOLOF . .	complex
TEWA. . .	TEWA_SAN_JUAN_PUEBLO	Three levels	No levels	TEWA. . .	absence among freemen
OJIBWA. .	OJIBWA_EASTERN	Four levels	One levels	OJIBWA. .	absence among freemen
CHIPPEWA.	CHIPPEWA	Four levels	No levels	CHIPPEWA.	absence among freemen
NASKAPI .	NASKAPI	Three levels	No levels	NASKAPI .	absence among freemen
DELAWARE.	DELAWARE_MUNSEE	Four levels	No levels	DELAWARE.	absence among freemen
MENOMINI.	MENOMINEE	Four levels	One levels	MENOMINI.	absence among freemen
ARANDA. .	ARRERNTE_CENTRAL	Three levels	No levels	ARANDA. .	absence among freemen
QUINAULT.	QUINAULT	Four levels	No levels	QUINAULT.	dual
SANPOIL .	SALISH_STRAITS	Three levels	No levels	SANPOIL .	absence among freemen
MAPUCHE .	MAPUDUNGUN	NA	No levels	MAPUCHE .	wealth distinctions
JIVARO. .	JIVARO_SHUAR	Three levels	No levels	JIVARO. .	absence among freemen
DOGON . .	DOGON	NA	One levels	DOGON . .	wealth distinctions
HIDATSA .	HIDATSA	Four levels	No levels	HIDATSA .	absence among freemen
CROW. . .	CROW	Three levels	One levels	CROW. . .	absence among freemen
MANDAN. .	MANDAN	Four levels	One levels	MANDAN. .	absence among freemen
PONCA . .	OMAHA-PONCA	Four levels	One levels	PONCA . .	dual
OTO . . .	IOWA-OTO	Four levels	No levels	OTO . . .	dual
WITOTO. .	OCAINA	Three levels	No levels	WITOTO. .	absence among freemen
YUKI. . .	YUKI	Three levels	No levels	YUKI. . .	wealth distinctions
TUCUNA. .	TIKUNA	Three levels	No levels	TUCUNA. .	absence among freemen
CUNA. . .	CUNA	Four levels	One levels	CUNA. . .	wealth distinctions
GOAJIRO .	WAYUU	Four levels	No levels	GOAJIRO .	wealth distinctions
CHUKCHEE.	CHUKCHEE	Four levels	No levels	CHUKCHEE.	wealth distinctions
KORYAK. .	KORYAK	Four levels	No levels	KORYAK. .	wealth distinctions
ALEUT . .	ALEUT	Four levels	No levels	ALEUT . .	dual
IRANIANS.	PERSIAN	Four levels	Four levels	IRANIANS.	elite
KURD. . .	KURDISH_CENTRAL	Four levels	Two levels	KURD. . .	dual
MALE. . .	BISLAMA	Three levels	No levels	MALE. . .	absence among freemen
ICELANDER	ICELANDIC	Four levels	Two levels	ICELANDER	elite
AYMARA. .	CENTRAL_AYMARA	Four levels	missing data	AYMARA. .	wealth distinctions
INCA. . .	QUICHUA_LOJA	Three levels	Four levels	INCA. . .	complex
NAVAHO. .	NAVAJO	Four levels	No levels	NAVAHO. .	absence among freemen
CHIRICAHU	CHIRICAHUA	Four levels	No levels	CHIRICAHU	absence among freemen
PAWNEE. .	PAWNEE	Four levels	One levels	PAWNEE. .	dual
BASQUES .	BASQUE	missing data	missing data	BASQUES .	complex
YUCATECMA	MAYA_YUCATAN	Four levels	One levels	YUCATECMA	complex
YANOMAMO.	YANOMAME	Four levels	No levels	YANOMAMO.	absence among freemen
GILYAK. .	GILYAK	Three levels	No levels	GILYAK. .	absence among freemen
CREEK . .	CREEK	NA	Two levels	CREEK . .	absence among freemen
SIAMESE .	SIAMESE	Four levels	Four levels	SIAMESE .	wealth distinctions
AMHARA. .	AMHARIC	Four levels	Three levels	AMHARA. .	complex
YUROK . .	YUROK	Four levels	No levels	YUROK . .	wealth distinctions
S.UTE . .	UTE_1	Three levels	No levels	S.UTE . .	absence among freemen
HOPI. . .	HOPI	NA	No levels	HOPI. . .	absence among freemen
TUBATULAB	TUBATULABAL	Three levels	One levels	TUBATULAB	absence among freemen
PIMA. . .	PIMA_BAJO	Four levels	No levels	PIMA. . .	absence among freemen
TARAHUMAR	CENTRAL_TARAHUMARA	Three levels	No levels	TARAHUMAR	wealth distinctions
NAMBICUAR	NAMBIKWARA	Four levels	No levels	NAMBICUAR	absence among freemen
LAU . . .	LAU	Four levels	Two levels	LAU . . .	wealth distinctions
SAMOANS .	SAMOAN	NA	Two levels	SAMOANS .	dual
HAWAIIANS	HAWAIIAN	Four levels	Two levels	HAWAIIANS	dual
EASTER. .	RAPA_NUI	Three levels	One levels	EASTER. .	dual
TIKOPIA .	TIKOPIA	Four levels	One levels	TIKOPIA .	dual
TONGANS .	TONGAN	Four levels	Two levels	TONGANS .	dual
PUKAPUKAN	PUKAPUKA	Four levels	One levels	PUKAPUKAN	absence among freemen
TROBRIAND	KILIVILA	Three levels	One levels	TROBRIAND	dual
MANUS . .	SIVISA_TITAN	Four levels	No levels	MANUS . .	wealth distinctions
PALAUANS.	PALAUAN	NA	Two levels	PALAUANS.	dual
IBAN. . .	IBAN	Four levels	No levels	IBAN. . .	absence among freemen
JAVANESE.	MALANG	Four levels	Four levels	JAVANESE.	complex
DUSUN . .	DUSUN_MALANG	Four levels	No levels	DUSUN . .	wealth distinctions
CHAMORRO.	CHAMORRO	Three levels	One levels	CHAMORRO.	absence among freemen
ALORESE .	ALOR	Four levels	Two levels	ALORESE .	wealth distinctions
IFUGAO. .	IFUGAO_AMGANAD	Four levels	No levels	IFUGAO. .	wealth distinctions
ULITHIANS	ULITHIAN	Four levels	One levels	ULITHIANS	absence among freemen
TRUKESE .	TRUKESE	Four levels	No levels	TRUKESE .	absence among freemen
MARSHALLE	MARSHALLESE	Four levels	One levels	MARSHALLE	dual
