# Supplementary material for: Male Homosexual Preference: Where, When, Why?
Source: PLoS One. 2015 Aug 12;10(8):e0134817. doi: 10.1371/journal.pone.0134817 (PMC4534200; doi:10.1371/journal.pone.0134817)
Supplement: S1 Data — (ZIP) [file pone.0134817.s001.zip › PLoS_One_Supplementary_Materials/wtree15_R_Compatible.nwk]

((((((((((((((((((((((((((((((((((((((((((SEPANG:206.45321016,SODANGAN:204.54678984):73.08815076,TANETE:287.91184924):63.72831606,SALU_HUHU:343.77168394):136.98693834,(RANTEPALADO:348.66400685,(SALUDENGAN:117.56878977,TAORA:112.43121023):218.33599315):126.82556166):125.47019131,(BOTTENG:421.74433358,MINANGNGA:435.25566642):156.34230869):91.98321149,KIHA:696.50116351):36.55578493,SALU_MAKA:712.39734007):78.02012713,(TAUPE:624.35301507,(PALLU:477.43452881,(DAMA_DAMA:288.63810871,MEHALAAN:293.36189129):190.06547119):122.39698493):179.97987287):106.25603316,(SADAN:785.71143485,TAE:730.28856515):146.89631059):179.30467229,(MAMUJU:970.23821136,MANDAR:980.76178864):119.78517146):165.62266732,((MAMBI:661.69920026,MATANANGNGA:632.30079974):276.70419580,(KONDO:716.29982574,(ARALLE:589.23173098,(TABULAHAN_CAMPBELL:192.87168573,TABULAHAN_MCKENZIE:188.12831427):406.26826902):124.70017426):229.35830420):326.02448844):137.65778957,TARINDING:1429.88923802):330.00826084,(PROTO_SOUTH_SULAWESI:1713.28349273,(BUGINESE:1049.05952181,SOPPENG_BUGINESE:1004.94047819):687.21650727):55.11228359):195.70384120,EMBALOH:1938.32890416):307.10505844,((PROTO_AUSTRONESIAN_3:1580.65344691,PROTO_PHILIPPINE:1545.34655309):211.97390515,(PROTO_OCEANIC:1377.00741920,(PROTO_MALAYO_POLYNESIAN:894.09469680,(PROTO_CENTRAL_EASTERN_MALAYO_POLYNESIAN:292.72197899,PROTO_CENTRAL_MALAYO_POLYNESIAN:277.27802101):595.40530320):508.74258080):361.77609485):457.24347138):160.35448066,KAPAMPANGAN:2454.13119706):91.46427711,(SASAK:2108.47945334,SUMBAWA:2091.52054666):435.31655327):78.92398850,(((((COASTAL_KONJO:182.61845726,KONJO:192.38154274):1066.41198732,SELAYAR:1291.08801268):193.18801566,MAKASSARESE:1458.56198434):166.16914402,MAKASAR:1638.58085598):870.50729714,(TALAUD:1647.16153929,((PROTO_SANGIRIC:968.40302162,RATAHAN:972.59697838):452.92342774,(SANGIR:965.36597662,((BANTIK:728.91958866,SANGIR_2:724.08041134):148.32792291,(SANGIL:218.80396948,SANGIL_SARANGANI_ISLANDS:252.19603052):642.92207709):67.75902338):478.32657226):244.77596071):820.79934348):90.58855875):103.82138212,(TONSAWANG:1467.31188682,((TONDANO:508.19342669,TONTEMBOAN:487.80657331):575.41529070,(TONSEA:819.52730572,(PROTO_MINAHASAN:767.02694247,TOMBULU:820.97305753):15.47269428):283.08470930):372.68811318):1256.38475947):108.30865010,((((BATAK_ANGKOLA:76.72257785,BATAK_MANDAILING:79.27742215):1603.34359622,TOBA_BATAK:1623.65640378):521.35966672,KARO_BATAK:2172.39033328):577.64649916,(GAYO:2702.14053984,(BONGGI:2504.75102725,(SALAKO_BADAMEA:2262.67225783,(URAK_LAWOI:2147.50001709,(((((((BESEMAH:1022.13501609,PALEMBANG_MALAY:995.86498391):99.78035205,OGAN:1090.21964795):374.98537984,BANJARESE_MALAY:1422.76462016):113.81436914,(DELANG:1518.31643933,TAMUAN:1543.68356067):71.74813086):146.58923595,MINANGKABAU:1729.94201405):120.52956066,(IBAN:1151.70241825,MUALANG:1164.29758175):684.82981434):133.87927199,(UPCOUNTRY_SRI_LANKA_MALAY:1784.20895563,((BETAWI:1180.82862763,INDONESIAN_JAKARTA:1152.17137237):374.86957694,((((INDONESIAN:591.66091224,MALAY:600.33908776):283.43623607,INDONESIAN_2:906.56376393):294.34353027,(SEKOLA_LONTHOIR_BANDA:644.86082281,SEKOLA_NEIRA_BANDA:623.13917719):560.65646973):164.80244179,((AI_BANDA:1027.49567779,AMBON_MALEIS:1040.50432221):164.99513613,(KUPANG_MALAY:807.88613531,(AMBONESE_MALAY:642.29943319,(MANADONESE:550.31541919,TERNATE_PASAR:501.68458081):143.70056681):139.11386469):383.62986387):167.61943321):160.24761056):212.11135687):261.37524462):124.91959961):135.85899217):211.08002743):206.82625704):35.13368273):118.11170550):165.48046614,(BALI:2834.59167961,SUNDANESE:2835.40832039):211.76850220):45.72420449,((OLD_JAVANESE:1985.64581583,OLD_OR_MIDDLE_JAVANESE:2025.35418417):294.62023535,(TENGGER_NGADAS:1462.98731914,(MALANG:514.51908708,YOGYAKARTA:496.48091292):955.51268086):878.75476465):736.28108054):105.25809042,((((LAMPUNG:1082.32231263,LAMPUNG_NYO_ABUNG_KOTABUMI:1041.67768737):245.13507777,LAMPUNG_NYO_MELINTING:1329.86492223):395.51169387,(ABUNG_SUKADANA_LAMPUNG_NYO:1489.01814916,MENGGALA_TULANG_BAWANG_LAMPUNG_NYO:1496.98185084):275.73830613):609.81563395,((KOMERING:1531.01479072,PROTO_LAMPUNG:1523.98520928):499.94438169,((RANAU_LAMPUNG_API:1707.52380195,WAY_LIMA_LAMPUNG_API:1688.47619805):57.25965993,((KAYU_AGUNG_ASLI_KOMERING:974.03709244,KAYU_AGUNG_PENDATANG_KOMERING:991.96290756):530.62900596,(JABUNG_LAMPUNG_API:1137.16919746,((((ADUMANIS_ULU_KOMERING:273.06499560,ILIR_KOMERING:261.93500440):340.30961469,WAY_KANAN_LAMPUNG_API:610.19038531):168.35402664,(PUBIAN_LAMPUNG_API:275.57691058,SUNGKAI_LAMPUNG_API:280.42308942):496.89597336):150.23436878,((KRUI_LAMPUNG_API:284.54602794,SUKAU_LAMPUNG_API:289.45397206):473.94653212,((DAYA_LAMPUNG_API:222.79469483,PERJAYA_ULU_KOMERING:220.20530517):429.42147451,(KALIANDA_LAMPUNG_API:457.33244013,(KOTA_AGUNG_LAMPUNG_API:365.36760618,(BELALAU_LAMPUNG_API:232.74919309,TALANG_PADANG_LAMPUNG_API:245.25080691):134.13239382):75.91755987):190.70352549):115.02221788):159.50781872):216.37377129):402.41396279):218.13682444):339.95210269):275.56607992):845.94169183):156.13646324,((((((KERINCI:2016.77727600,KERINCI_2:2037.22272400):685.87438432,LOM:2709.62561568):187.31623723,MADURESE:2904.68376277):91.42296342,ACEH:3026.57703658):279.11224792,(BEKATI:2746.97189311,(KUALAN:2386.65713594,SINGHI:2410.34286406):363.52810689):532.46587708):41.24242477,(((MOKEN:3042.75471566,REJANG:3005.24528434):199.71232821,(BELAIT:2645.54229404,LONG_TERAWAN_BERAWAN:2670.45770596):565.78767179):22.66732630,((((((((((KAPUAS_KAHAYAN:736.24760010,KATINGAN:713.75239990):363.76236722,NGAJU_PULOPETAK:1069.23763278):191.16541483,NGAJU_OLOH_MANGTANGAI:1283.58458517):641.90893309,NGAJU_BAAMANG:1899.96606691):415.85066538,(KADORIH:1356.48503568,(MURUNG_SIANG:924.54762311,SIANG:918.45237689):486.51496432):960.38370962):130.82948795,REJANG_KAYAN:2484.86582455):85.64842333,((LAWANGAN:791.02437551,TAWOYAN:791.97562449):1232.78220234,(DUSUN_DEYAH:1586.15512467,(DUSUN_MALANG:1529.02688128,(PAKU:1270.48756310,(DUSUN_WITU:1049.28353104,SAMIHIM:1021.71646896):221.51243690):278.72311872):74.84487533):381.68654766):552.14845167):203.76183336,TUNJUNG:2805.04285414):232.57755993,(((BARIO_KELABIT:1639.02482469,LUN_BAWANG:1653.97517531):1048.19658424,LONG_ANAP_KENYAH:2680.80341576):223.48622293,(BUKAT:2742.68458553,(LAHANAN:2542.57569585,(BINTULU:2156.99962127,MUKAH_MELANAU:2115.00037873):393.92430415):183.81541447):180.57627707):95.70076038):101.09901907,(INABAKNON:2606.51087955,(((((((BALANGINGI_SAMA:705.10204694,SAMAL:687.89795306):356.75331401,PANGUTARAN_SAMA:1076.24668599):345.64046590,SIBUTU_SOUTHERN_SAMA:1386.10953410):34.49407810,MAPUN:1489.63092190):399.34429154,YAKAN:1836.15570846):243.77260088,BAJAU_WEST_COAST:2120.44614912):166.29544597,(((LEMO_BAJAU:766.62005945,LUWUK_BAJAU:773.37994055):237.40407107,INDONESIAN_BAJAU:1020.09592893):242.00345547,((((((KAYUADI_BAJAU:372.89966909,KOLO_BAWAH_BAJAU:393.10033091):144.72566155,KALEROANG_BAJAU:555.77433845):110.07796791,LANGARA_LAUT_BAJAU:660.92203209):85.41659822,LAKONEA_BAJAU:768.95840178):195.14688417,PADEI_LAUT_BAJAU:911.60311583):202.32273968,((ANAIWOI_BAJAU:770.09184916,PITULUA_BAJAU:753.90815084):256.49612197,(BAJOE_BAJAU:910.92339236,(LAPULU_BAJAU:738.52575870,(LAKARAMBA_BAJAU:622.65540065,(BOEPINANG_BAJAU:615.62757839,(LAURU_BAJAU:557.59923355,MORAMO_BAJAU:553.40076645):67.87242161):25.59459935):89.84924130):161.32660764):129.17575303):128.07423298):125.71212071):990.36013264):305.44160458):511.72390840):130.31696192):83.84474106):22.82553111):70.96419093,(UMIRAY_DUMAGET_AGTA:3124.64450914,(IRIGA_BICOLANO:3006.26758379,(((((((ATTA_PAMPLONA:685.30748238,IBANAG:663.69251762):624.72923819,(ISNAG:279.94758963,ISNEG:273.05241037):1033.52076181):597.71994205,(GADDANG:1849.18838392,YOGAD:1838.81161608):83.28005795):198.26662247,AGTA:2124.04587753):113.92104270,ITAWIT:2262.07895730):328.46984926,(DUPANINGAN_AGTA:2105.11549153,(CASIGURAN_NEGRITO:966.62216594,DUMAGAT_CASIGURAN:1028.37783406):1038.38450847):517.11608824):324.10394451,((((TIMUGON_MURUT:1654.73182687,TATANA:1669.26817313):265.00431391,IDAAN:1886.99568609):257.54954453,(CENTRAL_DUSUN:1199.26933637,TAMBUNAN_DUSUN:1248.73066363):956.95045547):628.77907379,((CENTRAL_TAGBANWA:2341.48765082,TAGBANWA_KALAMIAN:2304.51234918):336.63537932,(SINAUNA:2608.47528730,(MAMANWA:2586.94213271,((((((((MANOBO_ILIANEN:869.97415138,MANOBO_TIGWA:896.02584862):334.94978548,(MANOBO_WESTERN_BUKIDNON:695.70542926,WESTERN_BUKIDNON_MANOBO:691.29457074):530.05021452):157.08727866,BINUKID:1402.91272134):245.27719029,MANOBO_ATA:1637.97280971):200.52858904,KAGAYANEN:1849.28391096):130.38371776,MANOBO_DIBABAWON:2006.64753224):204.56842218,(MANOBO_SARANGANI:1885.25327912,(MANOBO_KALAMANSIG_COTABATO:1745.87012749,TAGABAWA:1749.12987251):113.74672088):320.97845282):256.53139984,((SUBANON_SIOCON:1148.58078525,SUBANUN_SINDANGAN:1151.41921475):1144.49032612,(((((((((((BROOKES_POINT_PALAWAN:178.26142821,CANIPAAN_PALAWAN:166.73857179):52.82696413,QUEZON_PALAWAN:225.17303587):45.68681144,MOLBOG_2:281.56318856):282.88854562,TAUT_BATU:605.98645438):263.93470969,(TAGBANWA_ABORLAN:673.18167474,(PROTO_PALAWAN:436.24235171,(BATAK:161.86087504,TAGBANUA_ABORLAN:211.13912496):205.25764829):263.31832526):152.04185281):433.11764752,MOLBOG:1261.73782123):223.35588230,SOUTHWEST_PALAWANO:1525.65974270):94.76223061,(BATAK_PALAWAN:542.80699124,PALAWANO_BATAK:603.19300876):1003.01511314):484.46392754,HANUNOO:2067.94427559):77.63044473,(MARANAO:1468.70113679,(IRANUN:1152.99832123,(MAGUINDANAO:939.07495817,MORO_MAGINDANAU:955.92504183):231.50167877):254.29886321):720.53532675):109.34170411,((((((((MANSAKA_2:296.42907339,PROTO_SOUTH_EAST_MINDANAO:315.57092661):112.11136184,MANDAYAN_BOSO:412.38863816):74.97923399,MANDAYAN_CARAGA:480.27076601):159.35388342,(KALAGAN_KAAGAN:503.96367093,MANDAYAN_ISLAM_PISO:477.03632907):162.20861658):140.89321783,MANSAKA:816.76303217):131.20625429,(KALAGAN:416.48947631,KALAGAN_TAGAKAOLO:423.51052369):536.41874571):1187.83859394,(TAUSUG:541.44948870,TAUSUG_2:528.55051130):1600.54421856):82.06266548,(((BUHINON_ALBAY_BICOLANO:1635.97844153,CENTRAL_BICOLANO:1606.02155847):284.13584508,CUYONON:1901.36415492):150.65360414,(((((((((WARAY_WARAY:534.92393877,WARAY_WARAY_2:540.07606123):162.41150569,MASBATENYO:690.58849431):222.94332407,KINARAY-A:952.55667593):90.72068204,ROMBLOMANON_1:1042.77931796):133.46663458,HILIGAYNON:1175.40836542):222.93611537,(BUTUANON:1081.98127253,SURIGAONON:1064.01872747):293.48575963):166.55051769,(BANTON_BANTOANON:1463.70366644,CEBUANO:1465.29633356):65.36354481):164.78201692,CAPIZNON:1741.49923308):312.51472045,((MARINDUQUE_TAGALOG:1284.40483133,TAGALOG:1318.59516867):547.97457616,((AKLANON:1497.56203871,ROMBLOMANON_2:1499.43796129):217.82958360,((((DARAGA:369.50201958,OAS:371.49798042):59.16118060,BUHI:439.33881940):163.67639236,(IRIGA:596.97386942,LIBON:586.02613058):9.82360764):512.09677585,(NORTHERN_CATANDUANES:1004.88998950,(((LEGAZPI:167.67813770,NAGA:158.32186230):296.35608427,SOUTHERN_CATANDUANES:456.64391573):473.42488023,(SOUTHERN_SORSOGON:369.77657561,(MASBATE:318.46633727,NORTHERN_SORSOGON:304.53366273):56.22342439):536.63761977):66.70376050):148.25478665):560.83838515):155.08792384):136.49437379):27.85112608):163.49182366):80.60661151):26.23722582):153.95457828):103.82870269):19.14132036):83.59145784):130.51462452):87.28116622):57.40577495):151.00872724):285.07758783):10.42461213,(((((BILAAN_KORONADAL:449.25050486,BILAAN_SARANGANI:442.74949514):709.53093637,PROTO_SOUTHERN_MINDANAO:1135.46906363):1119.65838177,(TAGABILI:734.23200321,TBOLI_TAGABILI:754.76799679):1580.59161823):886.21653342,TIRURAY:3187.03346658):199.37195384,((((BUOL:2192.60685276,MONGONDOW:2178.39314724):156.52913712,KAIDIPANG:2332.97086288):319.42278067,GORONTALO:2706.07721933):587.80041042,(SIMALUR:3083.20065125,(SICHULE:2561.31817213,(NIAS_NORTHERN:773.04220437,NIAS_SOUTHERN:745.95779563):1778.18182787):507.54934875):178.73083958):105.07335866):46.32602610):119.18633816,CHAMORRO:3537.57299395):61.30848838,((((NGAIBOR:1034.15621323,TARANGAN_BARAT_FERUNI:1037.84378677):1160.47982918,UJIR:2195.02017082):351.98571036,DOBEL:2572.76428964):1028.71283130,(((((((((((((ELPAPUTIH_SERAM_2:476.69444764,ELPAPUTIH_SERAM_3:453.30555236):222.94842080,PAULOHI:650.55157920):308.36260839,(ELPAPUTIH_SAMASURU_PAULOHIJ:284.80737361,ELPAPUTIH_SERAM_1:278.19262639):732.51239161):767.53522965,AMAHAI:1831.27727035):271.58844435,(HARUKU:1729.92293985,(PELAUW_HARUKU:1455.36643747,(HITU:1215.35051921,TULEHU:1262.64948079):171.63356253):265.82706015):296.66155565):324.45825622,(SAPARUA_OUW:1944.16121221,(NUSA_LAUT:1888.55971381,(SAPARUA_HARIA:964.56332097,SAPARUA_IHAMAHU:954.43667903):941.44028619):30.33878779):459.67846253):56.63239632,(TALUTI_LAIMU:1687.60130605,(TALUTI_TAMILOUW:1467.97821811,(SEPA:550.67448277,TALUTI:508.32551723):948.52178189):221.14869395):747.92815056):162.71530045,((ALUNE:1323.61656481,SAPOLEWA_SOOW_KWELE_ULUI_SERAM:1377.38343519):943.28571990,(ASILULU_LIMA_RUMAHSOSAL_NUWETETU:1197.95225676,ASILULU_LIMA_WARAKA:1185.04774324):1109.71428010):284.41555892):342.01129642,(ASILULU:2816.50585026,LARIKE_WAKASIHU:2809.49414974):122.19182858):287.63744906,(KOWIAI:3034.83669348,((((BONFIA:1465.79526011,BONFIAY:1393.20473989):209.18580125,BOBOT:1671.31419875):679.65260596,MASIWANG:2279.09739404):656.66470066,((FORDATA:2238.93195875,KEI:2222.06804125):702.97907038,(URUANGNIRIN:2226.13397462,(ONIN:1616.65204311,SEKAR:1589.34795689):590.86602538):749.52092962):61.61654934):22.71018152):196.77002164):76.76337105,FATAKAI_NUAULU_SERAM:3328.39226860):133.01394257,(SOBOYO:3376.32377097,(KAYELI:2869.97370337,(BURU_MASARETE:2609.17684020,HUKUMINA:2623.82315980):238.52629663):499.92622903):87.31357208):71.22426961,((((((((KAMBOA:674.73271959,LAWELE:655.26728041):281.19476308,(KAPONTORI:425.21556438,TODANGA:420.78443562):556.55523692):185.15225539,WASUAMBA:1126.47274461):503.40441045,LIABUKA:1644.84558955):123.79054807,(KADATUA:1415.58112861,MUNA:1412.41887139):361.27195193):168.24449299,KAIMBULAWA:1880.66175701):81.34898619,BUSOA:2015.82288881):1326.82766292,((((((ALOR_BARAHUSA_KABIR:772.27530714,ALOR_KALABAHI:807.72469286):564.87606065,ALOR:1377.12393935):747.71369427,LAMAHOLOT_ILE_MANDIRI:2083.53630573):135.90870219,LAMALERA:2249.46629781):665.76511493,KEDANG:2926.35988507):380.67155086,(((DHAO:2233.51616642,SAVU:2204.48383358):572.86828935,BIMA:2770.13171065):451.49006907,(((((((((((APUTAI:746.55318445,PERAI:767.44681555):375.12745815,TUGUN:1172.87254185):327.82048733,(ERAI:1276.78846321,ILIUN:1309.21153679):177.30451267):874.62944597,(TALUR:2063.29642697,(TETUN:691.04880998,TETUN_DILI:667.95119002):1381.20357303):255.77680403):219.32481694,(((NILA:1427.80319359,TEUN:1445.19680641):334.07308874,SERUA:1729.42691126):720.99084951,(EAST_DAMAR:2287.97944555,((KISAR:1933.13636389,ROMA:1924.86363611):140.41961279,(LETINESE:1672.15035723,LUANG:1709.84964277):373.58038721):226.27055445):181.22790049):90.83143306):72.09175974,SELARU:2622.68949026):114.62854256,(TERMANU:2252.77124035,(BAIKENO:1425.76385058,UAB_METO:1440.23614942):854.22875965):500.97692619):28.43287439,(MAMBAE:2548.92175630,(KEMAK:1882.58511724,TUKUDEDE:1920.41488276):602.57824370):260.52220373):67.67973063,(YAMDENA:2599.74404623,(ELAT_KEI_BESAR:2379.23674160,(WATUBELA:2186.20610225,(GESER:1127.86335260,WARU_SERAM:1195.13664740):1045.79389775):168.26325840):238.88095377):235.91060141):45.58628524,((((((((NGADHA:722.90026292,SOA:707.09973708):453.33055840,LIO:1157.16944160):362.61766527,ENDE:1571.63233473):99.02964927,KEO:1679.59535073):346.05939451,PALUE:1977.37810549):200.37997775,MANGGARAI:2186.96377225):116.68595437,SIKA:2306.03279563):316.49217076,(((KAMBERA:1108.25292653,SOUTHERN_KAMBERA:1136.74707347):658.14518338,(LEWA_KAMBERA:1620.01106259,UMBU_RATU_NGGAI_KAMBERA:1599.98893741):163.10481662):512.75758504,(GAURA_NGGAURA:2009.66703627,((LAMBOYA:1486.92508147,WEJEWA:1472.07491853):249.19735894,(MAMBORU:1522.03212582,((ANAKALANG:773.83785163,WANUKAKA:762.16214837):527.07258557,(BALILEDO:779.22146019,PONDOK:785.77853981):516.67741443):221.09287418):188.74014106):289.73921373):264.96116496):363.83436732):260.96509873):187.32181149,((((((DONDO:715.57612861,TOMINI:729.42387139):522.59141040,(LAUJE:1072.71956515,LAUJE_AMPIBABO:1063.28043485):190.15858960):629.07731854,(TAJIO:1676.25087244,(PENDAU:1478.67040142,(TAJE_PETAPA:1053.54858644,TAJE_TANAMPEDAGI:1086.45141356):429.82959858):170.49912756):208.20393146):286.78910667,(BALAESANG:1883.92272214,DAMPELAS:1894.07727786):273.72651833):452.02436074,(BOANO:1914.87515984,TOTOLI:1901.12484016):694.64751426):270.18791630,((((((((SINDUE_TAWAILI:884.37551545,TARA:855.62448455):481.49196569,MOMA:1357.00803431):214.46689144,SEDOA:1561.28310856):178.43659883,UMA:1758.43840117):242.23671603,BAREE:1970.70078397):198.92081497,DAA:2223.64168503):369.06287193,(BADA_INDONESIA:2387.89294447,(BUDONG_BUDONG:1352.57026514,PANASUAN:1362.42973486):1021.60705553):189.31212807):241.90126891,((((((((((MATO_NO_UWE:543.39351508,WABHULA:556.60648492):71.02220399,DESA_WALI:639.47779601):129.92801190,BATU_ATAS:749.32198810):145.61284850,MASIRI:902.51215150):145.44595506,KUMBEWAHA:1031.86654494):37.09501157,PASARWAJO:1102.15498843):734.11473943,(BONERATE:869.18391546,(TUKANG_BESI_NORTHERN:348.01748611,TUKANG_BESI_SOUTHERN:358.98251389):470.31608454):939.36572932):314.63080221,(KAMARU:1724.51052283,LASALIMU:1751.48947717):393.53130717):304.63840148,(BANGGAI:2217.13293890,WOLIO:2235.86706110):151.91042664):289.20753607,((((((TOLAKI_LAIWUI:478.53938346,TOLAKI_WIWIRANO:455.46061654):57.06387914,TOLAKI_ASERA:536.93612086):142.12453512,(TOLAKI_KONAWE:592.07450511,TOLAKI_MEKONGGA:592.92549489):108.62546488):112.42853611,(RAHAMBUU:712.21781838,(WARU:463.04625280,WARU_LALOMERUI:492.95374720):233.28218162):73.22771389):345.40072778,KODEOHA:1116.39614722):999.91927750,(((((MORI_ATAS:627.61234486,PADOE:625.38765514):117.26203439,TOMADINO:735.73796561):442.39004610,(MORI_BAWAH:844.65154285,MORI_BAWAH_WATU:864.34845715):306.10995390):467.86390835,(PROTO_BUNGKU_TOLAKI:1152.67679267,TOLAKI:1178.32320733):428.76109165):189.79637931,((MORONENE:559.34752950,MORONENE_TOKOTUA:538.65247050):778.07682595,((WAWONII:289.13400014,WAWONII_MENUI:282.86599986):716.87409576,(KULISUSU:975.32673185,(KORONI:776.56949552,TALOKI:754.43050448):189.67326815):51.00090424):295.11067405):525.54346444):321.35123031):561.44779841):98.87850862):47.92663525):220.34371204):119.83113226):67.97819127):46.15890363):170.90437121):72.47711265):11.65566432):69.36584593,(((((((((MALAGASY_AMBOSITRA:285.15773929,MALAGASY_MERINA:304.84226071):183.68132595,MALAGASY_SIHANAKA:480.31867405):267.95458255,(MALAGASY_ANTAMBAHOAKA:537.27457500,MALAGASY_BETSIMISARAKA:530.72542500):207.67041745):114.46758233,(MALAGASY_FIANARANTSOA:664.58079432,MALAGASY_TAIMORO:634.41920568):195.28241767):382.88588707,(MALAGASY_BARA:949.66611551,(MALAGASY_ANTAISAKA:626.00882346,MALAGASY_ZAFISORO:638.99117654):304.33388449):266.17661293):367.90495652,(MALAGASY_ANTANKARANA:949.36296467,MALAGASY_TSIMIHETY:980.63703533):648.86066848):317.24872290,((MALAGASY_SAKALAVA_1:346.49567316,MALAGASY_SAKALAVA_2:438.50432684):1188.02116603,((MALAGASY_MAHAFALY:615.38702455,MALAGASY_VEZO:598.61297545):568.32897380,(MALAGASY_TANDROY_1:547.51393976,MALAGASY_TANDROY_2:600.48606024):629.92102620):351.60383397):373.96026148):459.36530258,(MALAGASY_TANDROY_MAHAFALY_AMBOVOMBE:1431.80328272,MALAGASY_TANDROY_MAHAFALY_AMPANIHY:1399.19671728):1026.37004899):171.77620166,(BUSHI:2405.03175968,((MALAGASY_PLATEAU_SIHANAKA_AMBATONDRAZAKA:1659.04825580,MALAGASY_SOUTHERN_BETSIMISARAKA_MAHANORO:1660.95174420):164.12627403,((((((MALAGASY_ANATANKARANA_AMBILOBE:705.58261451,MALAGASY_SAKALAVA_AMBANJA:717.41738549):118.37038731,MALAGASY_ANATANKARANA_VOHEMAR:809.12961269):208.55157619,(MALAGASY_ANATANKARANA_ANTALAHA:789.87020911,MALAGASY_TSIMIHETY_MANDRITSARA:799.12979089):246.07342381):262.55772679,MALAGASY_NORTHERN_BETSIMISARAKA_FENOARIVO_EAST:1262.50477321):315.46949490,MALAGASY_SAKALAVA_MAJUNGA:1606.46800510):152.14875519,(((((MALAGASY_MASIKORO_MIARY:367.04916771,MALAGASY_SAKALAVA_VEZO_TOLIARA:358.95083229):456.54573098,MALAGASY_SAKALAVA_MAINTIRANO:799.45426902):155.98693233,MALAGASY_SAKALAVA_MORONDAVA:952.76306767):138.91550704,(MALAGASY_BARA_BETROKA:935.07776376,MALAGASY_TANOSY_TOLAGNARO:935.92223624):164.89699296):272.08601500,((MALAGASY_SOUTHERN_BETSIMISARAKA_ANTAISAKA_VANGAINDRANO:986.66750674,MALAGASY_SOUTHERN_BETSIMISARAKA_ZAFISIRO_FARAFANGANA:1006.33249326):244.47027172,((MALAGASY_PLATEAU_BETSILEO_FIANARANTSOA:309.84850423,MALAGASY_PLATEAU_MERINA_ANTANANARIVO:314.15149577):681.21628910,(MALAGASY_SOUTHERN_BETSIMISARAKA_ANTAIMORO_MANAKARA:737.42272902,MALAGASY_SOUTHERN_BETSIMISARAKA_ANTAMBOHOAKA_MANANJARY:731.57727098):239.53371090):243.77972828):153.49211000):363.99675263):65.71894081):583.01902157):197.35487134):1069.50619680):42.07339664,((MODANG:2506.39998833,SEGAI:2513.60001167):1038.17996999,(TSAT:2845.62350170,((JARAI:2047.79134304,RADE:2079.20865696):485.64360596,((CHAM_EASTERN:1860.69540934,CHAM_WESTERN:1895.30459066):468.28213716,(CHRU:2162.46075718,NORTHERN_ROGLAI:2146.53924282):210.46786284):173.85639404):285.68899830):666.94503001):205.10296220):43.09706064,(((((BUDAI_RUKAI:635.41937693,TANAN_RUKAI:638.58062307):1587.64151520,RUKAI:2226.85848480):528.73883389,(MANTAURAN:1897.42107716,MANTAURAN_RUKAI:1935.57892284):832.01116611):77.16312306,(MAGA_RUKAI:2091.62954476,TONA_RUKAI:2117.37045524):724.71187694):847.30580399,(((FAVORLANG:2999.60886933,PAPORA:2986.39113067):264.05285312,PAPORA_2:3247.44714688):296.08062960,(((TAAI_SAISIYAT:277.17597215,TUNGHO_SAISIYAT:279.82402785):518.46037879,SAISIYAT:796.53962121):2703.56588782,(((((NANWANG_PUYUMA:963.20683071,PILAM_PUYUMA:998.79316929):228.75438530,LOWER_PINLANG_PUYUMA_2:1205.74561470):792.39435147,LOWER_PINLANG_PUYUMA:2037.10564853):468.56878651,PUYUMA:2471.93121349):818.62639924,(((((((BUTANGLU_PAIWAN:421.72180372,TJUBAR_PAIWAN:416.27819628):224.81979871,STIMUL_PAIWAN:642.18020129):834.76478265,PAIWAN:1483.23521735):1571.06734927,(THAO:2767.60531068,(AURAN_KULON-PAZEH:1331.88584637,PAZEH:1342.11415363):1464.89468932):256.87015073):50.78218294,(BUNUN:1647.10943876,(ISKUBUN:1110.74758440,(TAKBANUAZ_BUNUN:626.49493721,TAKITUDUH_BUNUN:676.50506279):472.75241560):529.89056124):1434.75687956):108.43751541,((KAVALAN:2524.41273463,KAVALAN_2:2532.58726537):443.95305073,(BASAY:2589.61962320,(((AMIS:778.56757751,C_AMIS:784.43242249):489.67734601,AMIS_NATAORAN:1285.32265399):375.62813914,(NATAORAN_AMIS:1344.10506878,(FARANG_AMIS:913.31838700,FATAAN_AMIS:946.68161300):439.39493122):284.12186086):972.75537680):325.29694927):263.56639084):48.45193452,(SIRAYA:3149.15363090,(ILONGOT_KAKIDUGEN:3002.44830016,((((((ISAMORONG_IVATAN:634.59999103,IVASAY_IVATAN:644.40000897):84.72303319,BABUYAN:718.77696681):546.10906080,IVATAN_BATANES_ISLANDS:1292.64093920):408.07624651,(IMOROD:827.90828134,(IRARALAY_IVATAN:598.49582226,YAMI_2:602.50417774):200.09171866):839.76750349):468.49045265,(ITBAYATEN_BATANES_ISLANDS:1752.08920033,YAMI:1721.91079967):374.86892235):736.21621860,((((IBALOI:1487.68587369,INIBALOI:1473.31412631):818.49550299,(KALLAHAN_KAYAPA_PROPER:1661.91300039,KALLAHAN_KELEYQIQ_IFUGAO:1663.08699961):610.75449701):175.44981343,((ILOKANO:1674.30329575,PANGASINAN:1720.69670425):410.11934994,(ITNEG_BINONGAN:2063.88871626,SAMBAL_BOTOLAN:2068.11128374):94.88065006):318.92518657):197.60107042,((((((KALINGA_GUINAANG:995.02411236,KALINGA_LIMOS:980.97588764):77.27108307,LIMOS_KALINGA:1044.22891693):190.46714963,MINANGALI_LOWER_TANUDAN_KALINGA:1292.78285037):356.78051729,SOUTHERN_KALINGA:1630.84448271):357.23248470,FINALLIG:1998.39251530):500.39332379,(((IFUGAO_AMGANAD:555.03421686,IFUGAO_BAYNINAN:556.96578314):736.62874896,IFUGAO_BATAD:1230.87125104):1092.51420824,(BALANGAW:2000.75973726,(CENTRAL_BONTOC:1618.00433811,(KANKANAEY:1202.08637727,(BONTOC_GUINAANG:875.27223215,KANKANAY_NORTHERN:895.72776785):340.41362273):456.74566189):292.24026274):401.45454176):156.48655902):152.15625380):205.40243374):115.04657289):165.09636910):99.71110565):26.23058776):184.66877710):69.55557035):102.71011093):109.03987441):48.09397600,(((DUHTU_TSOU:1604.64070368,TSOU:1645.35929632):1696.43842856,(KANAKANABU:2856.56940370,SAAROA:2868.43059630):442.81157144):414.43354305,(((((ATAYAL:985.30452376,MAYRINAX_ATAYAL:956.69547624):796.33132055,SKIKUN_ATAYAL:1765.16867945):267.93037370,SQULIQ_ATAYAL:2048.31962630):243.71074103,CIULI_ATAYAL:2325.41425897):915.03922629,(SEDIQ:1412.74536481,(PARAN_TAROKO:554.87982256,(HECUO_TAROKO:404.99064920,(TODA_TAROKO:294.88575891,TRUKU_TAROKO:293.11424109):103.50935080):166.37017744):838.37963519):1789.44905496):522.15044133):90.91887193):103.47902916,((((((BANUA:1699.90714744,NAMBAKAENGO_MALO:1662.09285256):445.58371754,(NEA_NEMBOI:1780.83579413,NEA:1789.16420587):340.91628246):202.94823716,NEA_NOOLI:2317.05176284):552.63055405,NANGGU:2861.74444595):915.69236765,(MISIMA_PANAEATI:3308.50544340,NIMOA:3356.49455660):452.05763235):93.00539231,((((((((MUSOM:1842.08213595,MUSOM_2:1813.91786405):625.68789976,SIRAK:2449.81210024):277.14250440,ARIBWATSA:2751.35749560):433.28370728,(WAMPAR:2007.35370377,(DAGIN:1443.70684759,WAMPAR_2:1418.29315241):610.14629623):1145.02879272):133.82783833,(ONANK:3094.77886546,(DANGAL:2902.07728630,(MARALANGO:2621.20898726,(BUBWAF:1888.01528689,(DUNGUNTUNG:1522.85088136,SILISILI:1516.14911864):345.48471311):783.29101274):276.67271370):200.47113454):194.71513042):83.05653162,((SIRASIRA:2223.55531164,SUKURUM:2264.44468836):576.91545010,((MARI:2279.47099318,WAMPUR:2301.52900682):152.60360100,(ADZERA:1315.29735052,(YAROS:1137.91347782,(AMARI:1117.31316808,AZERA:1112.68683192):33.08652218):179.20264948):1094.08389900):375.30329990):552.15245276):279.84627428,(DUWET:1373.37343115,GUWOT:1352.62656885):2308.26896010):211.79216237,((((((((((DAMBI:1567.34235173,KUMARU:1562.65764827):656.45382014,(PATEP:1807.51658593,ZENAG:1821.48341407):435.79617986):249.84137966,SAMBIO:2475.53362034):101.32051859,LATEP:2620.30448141):147.29694696,TOWANGARA:2753.26555304):236.69317679,PIU:2981.83807321):272.64634066,((BUASI:2637.16415653,MANGA:2634.83584347):291.58843983,(WAGAU:2221.73789345,(BUANG_MAPOS:1779.21374860,(BUANG:1244.09964863,MAPOS:1232.90035137):538.78625140):426.76210655):692.97406017):326.85463590):448.48762405,(HOTE:2384.89130709,YAMAP:2380.10869291):1302.24235642):127.57374227,(KELA:3742.22446878,(YAPESE:1988.78657027,NGULUWAN:1953.21342973):1768.77553122):97.49949992):37.23632503,(((((((((SOUTHWEST_TANNA_IKIYAU:997.30700136,SOUTHWEST_TANNA_LAPWANGTOAI:981.69299864):289.23466519,SOUTHWEST_TANNA_IMREANG:1267.76533481):195.12971371,SOUTHWEST_TANNA_ENFITANA:1467.37028629):434.77789098,SOUTHWEST_TANNA_IKITI:1885.47210902):764.29474106,(KWAMERA_ISIAI:1195.85168265,(KWAMERA_PORT_RESOLUTION:680.63587249,KWAMERA_YATUKWEY:667.36412751):546.64831735):1445.67400894):306.63162253,((LENAKEL_LENAUKAS:826.69107321,LENAKEL_LONASILIAN:831.30892679):1234.70686747,(NORTH_TANNA:1567.76788626,(WHITESANDS_IARKEI:1060.71116291,WHITESANDS_LONIEL:1043.28883709):524.73211374):499.16813253):923.71993997):669.24346075,(SOUTH_EFATE_ERAKOR:3525.37397862,(ANEITYUM_2:3397.69424067,(SIE:3229.74800731,URA:3242.25199269):129.80575933):173.62602138):90.23700800):142.13402778,(SUDEST:3692.08371706,(ASUMBOA:3583.70312596,(TANEMA:2907.00524792,TEANU:2903.99475208):670.79687404):130.91628294):56.52905816):51.47595605,((((((MALEU:1732.64997956,MALEU_2:1775.35002044):1554.08074946,AMARA:3323.41925054):260.40839888,(LAMOGAI:3417.07844963,(MOUK_1:1932.21483460,MOUK_2:1964.78516540):1467.92155037):143.96660112):162.47092546,(ARAWE:3646.35458241,(LOTE:3435.76866927,(KAULONG:2315.53110431,SENGSENG:2260.46889569):1108.73133073):203.14541759):102.41969954):63.17380952,(MADAK:3446.26510496,(BAROK:3260.93976529,LAMASONG:3277.06023471):188.73489504):336.00587798):9.46957364,(((((((((((SAKETA:239.98623603,WOSI:245.01376397):551.71976698,GIMAN:750.78023302):412.98614778,MAILOA:1217.76385222):348.35688158,(EAST_MAKIAN:828.60359611,(NGOFAGITA:229.50994987,NGOFAKIAHA:233.49005013):666.89640389):656.67436842):121.10991746,(SOMA:439.44420865,(PELERI_SAMSUMA:289.09349358,TAHANE:293.90650642):147.05579135):1208.28070754):1174.74491368,(BULI:2390.04414985,SAWAI_UnnamedInSource:2445.95585015):367.03633632):444.89033445,((AS:2684.51657077,GEBE:2674.48342923):404.28832877,(MATBAT:2882.95359278,(AMBEL:2689.71765540,(BUTLEH:2231.07188661,(BIGA:1788.07921643,((MISOOL_MAYA:712.97646933,SALAWATI_MAAYA:715.02353067):807.97030964,(LANGANYAN:1349.27444324,(KAWE:1061.15855048,WAUYAI:1078.84144952):276.22555676):189.52969036):260.29578357):425.99061339):453.68859460):203.09328222):225.61010873):163.14659182):205.75816685,(ARGUNI:2510.88152245,(KAMBRAM:1411.86583794,YARIK:1385.13416206):1197.61847755):926.14573329):85.25945600,(IRARUTU:2561.68747772,KURI:2576.31252228):982.12262408):145.39074630,(WEST_DAMAR:3363.04215482,(((DAI:2120.98921278,DAWERA_DAWELOOR:2101.01078722):720.27573681,NORTH_BABAR:2838.72426319):473.65263451,((CENTRAL_MASELA:2746.96070139,EMPLAWAS:2767.03929861):128.87403361,((IMROING:2242.64099222,TELA_MASBUAR:2227.35900778):368.16460075,(SERILI:2111.79132420,(EAST_MASELA:1843.28461193,SOUTHEAST_BABAR:1854.71538807):259.20867580):479.96039925):283.06346639):453.39424049):54.77815768):335.49274522):56.65176594,(((((((((((GEDAGED:1204.89811908,GEDAGED_2:1216.10188092):734.27863942,BILBIL:1885.72136058):492.18753391,(MATUKAR:2103.62190176,TAKIA:2112.37809824):317.31246609):263.81236507,BILIAU:2707.31263493):426.19507113,DAMI:3184.24242887):220.70501527,(SIO:3253.09104871,(MANGAP:2870.45508187,(MALASANGA:2139.44107396,(LUKEP:1760.59664076,(AROP_LOKEP:1639.00724560,BARIM:1685.99275440):111.90335924):340.80892604):763.41991813):397.28395129):87.35553161):67.22692148,(ROINJI:2773.02836029,(MATO:2452.34269426,NENGAYA:2430.65730574):346.47163971):691.45374258):148.80951293,(((((JABEM:926.92575819,YABEM:895.07424181):1101.79182733,BUGAWAC:2120.20817267):292.03838925,BUKAUA:2358.96161075):894.94250755,LABU:3269.68249245):278.74489775,(KAIWA:3372.56094722,(TAMI:3251.05072350,((NUMBAMI:1061.75116854,SIPOMA:1086.24883146):2057.74329138,(((KOVE:796.37364515,LUSI:799.62635485):1408.71588823,BARIAI:2272.78411177):724.82073006,(GITUA:2414.19506264,(MUTU:1390.77487440,TUAM:1378.22512560):1016.30493736):563.92926994):180.63170862):95.51177650):114.90780278):140.05978975):73.41784303):30.46023279,((TUMLEO:3181.41890454,YAKAMUL:3121.58109546):403.78238949,(((KAIEP:2959.47695876,KAIRIRU:2978.52304124):189.04205522,KIS:3171.95794478):287.33261267,(SOBEI:3339.39177553,(TARPIA:2737.49783830,(BONGGO:2521.02734320,KAPTIAU:2487.97265680):248.00216170):607.10822447):120.19863733):95.70198551):86.64398474):63.64063777,(TOBATI:3124.52975004,(KAYUPULAU:2718.12855858,ORMU:2732.87144142):369.47024996):590.63664494):29.76734376,((((((((((((((NORTH_EFATE_NGUNA:395.47890897,NORTH_EFATE_PWELE:407.52109103):77.67518559,NORTH_EFATE_SIVIRI:500.32481441):264.91949932,(NORTH_EFATE_SESAKE:429.58932852,NORTH_EFATE_WORAVIU:433.41067148):312.45550068):1269.36362368,(LELEPA:1770.25288050,(ETON_VANUATU:1544.31918218,(SOUTH_EFATE_ERATAP:907.80652413,SOUTH_EFATE_PANGO:903.19347587):659.68081782):249.99711950):255.62075132):526.33543579,((NAMAKURA_BONGABONGA:277.91735760,NAMAKURA_MATASO:279.08264240):131.66088022,(NAMAKURA_MAKURA:381.23319855,NAMAKURA_TONGARIKI:369.76680145):45.58911978):2162.57862671):238.82085358,(BIERIA_VOVO:2122.33293366,MAII:2199.66706634):630.85102142):216.84433837,((APMA:1854.37332077,SURU_KAVIAN_APMA:1861.62667923):722.13888361,((SA:2153.93904531,SEKE:2222.06095469):118.31459794,(SKE:1993.54833800,SOWA:1933.45166200):361.43540206):290.73611639):419.37636476):146.59262828,((((PAAMA_FAULILI:557.74652126,PAAMA_LAUL:537.25347874):397.30711860,PAAMA_LIRONESA:945.19288140):816.78634773,(SOUTHEAST_AMBRYM_MAAT:695.42652092,SOUTHEAST_AMBRYM_TOAK:710.57347908):1088.58865227):1350.70632113,(((NORTH_AMBRYM_FONAH:772.34930714,NORTH_AMBRYM_RANON:788.65069286):1239.52959525,LONWOLWOL:1980.97040475):544.44952745,(ORKON:2251.30030910,(PORT_VATO:1734.60940410,(DAKAKA_BAIAP:998.23269495,DAKAKA_SESIVI:1013.76730505):730.39059590):492.94969090):367.86297255):564.03586637):68.65224477):94.95919940,(BAKI:2519.70553900,((((BIEREBO_YEVALI:1347.13423536,LEWO_MAPREMO:1323.86576464):331.34782269,BIEREBO_TAVIO:1660.15217731):123.19665384,(BIEREBO_BONKOVIA:1199.27505137,BIEREBO_BURUPIKA:1196.72494863):587.30334616):339.89279627,(LAMENU:1608.07214926,(((LEWO_MATE:407.62429730,LEWO_NUL:422.37570270):270.76032835,LEWO_FILAKARA:662.23967165):569.95748009,(LEWO_NIKAURA:957.28671623,(LEWO_NUVI:695.35027356,LEWO_VISINA:679.64972644):290.71328377):305.98001991):346.95910074):498.94314123):391.84524225):768.57046368):174.78402645,((LABO_WINDUA:1265.87776163,LABO:1259.12223837):2071.17676042,(((BIG_NAMBAS_LEVIAMP:786.05057800,BIG_NAMBAS_UNMET:834.94942200):1777.83061019,(MARAGUS:1397.90413378,TAPE:1425.09586622):1232.66938981):656.38260773,(((((((AXAMB_AVOK:1257.53188779,AXAMB_MAXBAXO:1234.46811221):369.77367796,AXAMB:1650.72632204):294.73445213,PORT_SANDWICH:1903.01554787):215.05804163,MASKELYNES:2085.81695837):408.09330052,((REREP:1223.47531192,UNUA:1239.52468808):1043.59383232,(BURMBAR:1036.02437823,(BURMBAR_LEPAXSIVIR:884.75121209,BURMBAR_VARTAVO:899.24878791):123.97562177):1227.90616768):253.84419948):511.39636778,AULUA:3038.04113222):10.16936471,(((DIXON_REEF_1:2331.85765261,DIXON_REEF_2:2304.14234739):147.49319536,(LETEMBOI:1868.38639350,REPANBITIP:1839.61360650):614.00680464):528.02867173,((KATBOL_TIMBEMBE:1531.08376970,KATBOL:1532.91623030):1369.45826149,((((SOUTH_WEST_BAY_BENOUR:443.17044897,SOUTH_WEST_BAY_LEMBINWEN:433.82955103):1095.14388017,NATI:1558.85611983):625.90989491,MALFAXAL:2178.84010509):636.51084867,(((LITZLITZ:2246.29972969,VINMAVIS:2194.70027031):382.15422935,LAREVAT:2635.84577065):211.57306696,((((((PINALUM:471.56543574,WALA:486.43456426):271.40238507,RANO:753.09761493):470.96925497,TAUTU:1209.03074503):208.15501629,(URI:901.59402967,URIPIV:896.40597033):511.15748371):525.46831348,ATCHIN:1904.68793652):738.90577545,(((MAE_ORAP:485.21888573,MAE:480.78111427):1712.27007405,LINGARAK:2193.72992595):290.98230617,((MPOTOVORO_VOVO:1973.86997767,VAO:2004.13002233):442.01902104,(NESE:2184.77293329,(MALUA_BAY_PETARMUR:1121.90981169,MALUA_BAY:1108.09018831):1099.22706671):238.23097896):33.73644383):192.50828705):123.63005804):28.40126071):70.44603538):67.05091811):74.17159293):200.40272400):80.48687484):126.93279498):115.83433591,(SUNGLIK_LIHIR:3464.54439076,(((((PATPATAR:2143.32382657,SIAR:2188.67617343):402.04351346,KANDAS:2588.45648654):182.51288932,(MINIGIR:1818.71073118,TOLAI:1875.28926882):949.86211068):257.61026481,BILUR:3078.45223519):318.14896196,((SURSURUNGA:3031.34363445,TANGA:3011.65636555):261.48905814,(NALIK:2951.81811270,((TIGAK:2356.48615430,TUNGAK:2353.51384570):422.62780671,(TIANG:2670.10624175,(KARA_PNG:2360.27282820,WEST_KARA:2353.72717180):286.89375825):151.37219329):140.05688730):337.82344186):53.92720991):94.74564830):125.78833486):48.79753288,(((((((((MERLAV_MERIG:548.25780077,MERLAV:563.74219923):904.40630474,NUME:1447.09369526):446.34776653,(WETAMUT_DORIG:1068.45460274,WETAMUT:1059.54539726):858.02723347):101.02846164,KORO:2029.90903836):124.15920078,LAKONA:2157.65329922):350.75461627,(((LEHALI:1779.50780677,MOTLAV:1798.49219323):234.73223460,LEHALURUP:2041.76776540):315.48129774,((MOSINA_VETUMBOSO:1818.59557329,MOSINA:1776.40442671):288.67532750,(VATRATA_SASAR:1769.65893094,VATRATA:1754.34106906):319.57467250):264.45620226):202.93678998):199.14504258,LEMERIG:2805.38425429):253.80068933,(HIW:2430.10910916,TOGA:2383.89089084):599.85946692):465.80452401,(((((BUTMAS:1042.63074418,TUR:1046.36925582):641.79713608,POLONOMBAUK:1661.70286392):764.29192614,(LOREDIAKARKAR:1398.66058467,(SHARK_BAY_1:1094.86311416,SHARK_BAY_2:1129.13688584):278.33941533):1063.39557386):577.71132607,RORIA:3055.56992393):95.63771645,(((((((((BAETORA_NAVENEVENE:389.03730298,BAETORA_TAM:375.96269702):534.14984926,BAETORA_NASAWA:958.35015074):60.74028520,BAETORA_NAROVOROVO:1029.50971480):213.00889435,BAETORA:1188.61610565):611.98671084,(CENTRAL_MAEWO:1287.08680234,MARINO:1257.91319766):494.35703916):248.21144167,MOTA:2046.36668333):315.71057032,(EAST_AMBAE_LOLSIWOI:1781.46185705,(WEST_AMBAE:1671.42855467,(RAGA:1339.39611828,(EAST_AMBAE_LOLOMATUI:381.52962801,EAST_AMBAE_WAILENGI:385.47037199):981.60388172):330.57144533):98.91314295):562.07458593):432.40865264,(TOLOMAKO:2343.10096583,(NOKUKU:1864.77786471,((VALPEI_HUKUA:551.28509095,VALPEI:585.71490905):961.13257030,(VUNAPU:1356.10578126,(PIAMATSINA:1273.39046226,TASMATE:1256.60953774):65.89421874):230.61742970):273.34713529):448.58653417):496.03836884):34.43201133,(TAMBOTALO:2664.35652461,(((((ARAKI:1635.40311461,TANGOA:1610.59688539):139.16818033,(NORTH_MALO:921.59441172,SOUTH_MALO:930.40558828):853.83181967):249.21045463,(MAFEA:1428.75955099,(AORE:1238.56074297,TUTUBA:1244.43925703):182.74044901):586.47704537):199.05026157,((NARANGO_NAMBEL:1463.63144106,NARANGO:1442.36855894):360.96022759,(AMBLONG:1274.11478199,(MOROUAS_BATUNLAMAK:1010.83854149,MOROUAS:1008.16145851):244.38521801):541.41477241):412.30911343):177.39477762,(((WUSI_MANA:748.83562964,WUSI_VALUI:773.16437036):418.99433124,WUSI_KEREPUA:1162.50566876):973.53765428,((((AKEI_PENANTSIRO:758.05366477,WAILAPA:747.94633523):226.68039741,FORTSENAL:1003.81960259):164.87133066,(AKEI_TASIRIKI:803.55177924,AKEI:798.44822076):348.00366934):653.56140075,(LAMETIN:1584.30526281,((MALMARIV:713.91085927,NAVUT:710.08914073):669.60170641,(NAVUT_MATAE:1121.02816205,WUSI_NONONA:1141.97183795):242.39829359):196.19473719):251.28234925):316.49359572):276.11694113):193.27824101):229.82830362):250.10779747):331.13151877):162.82959356):36.68013730,(SOLOS:3325.06389086,(((BANONI:2890.76065992,TAIOF:2875.23934008):163.79829617,NEHAN:3044.20170383):97.88211134,(HAKU:2076.15809364,(HALIA:1307.79293832,HALIA_2:1331.20706168):761.34190636):1082.61788866):141.56110914):348.08346162):15.19210459,((((((((((PROTO_MICRONESIAN:1261.02128678,PROTO_TRUKIC:1324.97871322):508.05111240,PROTO_TRUKIC_2:1832.44888760):357.77940896,(PULO_ANNA:366.63249126,SONSOROLESE:341.36750874):1879.34559104):91.42744607,WOLEAIAN:2347.38505393):404.88784047,(ULITHIAN:2704.79202531,(CAROLINIAN:2589.75278026,(PULUWATESE:2008.60792089,TRUKESE:2060.39207911):524.74721974):136.70797469):62.76059703):491.72406815,((EASTERN_MARSHALLESE:2427.03787878,MARSHALLESE:2451.96212122):648.52772850,(MOKILESE:2403.49194267,(PINGELAPESE:2099.93809404,POHNPEIAN:2089.06190596):300.00805733):687.22227150):185.17046310):180.75359903,KUSAIE:3445.62140097):86.37298415,KIRIBATI:3517.29889085):44.65337288,(PALAUAN:3580.52977449,((SEIMAT:3122.02291903,WUVULU:3159.97708097):210.20419123,(((LEVEI:2135.71674987,LIKUM:2080.28325013):295.52533116,NYINDROU:2425.47466884):612.76673874,((LOU:2319.03872000,NAUNA:2320.96128000):208.38215819,(SIVISA_TITAN:2318.51654822,(LEIPON:2052.57115291,LONIU:2057.42884709):320.48345178):165.86784181):463.63951126):358.15518377):200.43897551):12.16034782):100.25556056,((((((((DOBU:2209.53018878,MOLIMA:2247.46981122):346.75566288,BUNAMA:2617.24433712):222.33733331,SEWA_BAY:2835.66266669):293.14938339,(BUHUTU:1993.18193418,(SALIBA_PAPUA_NEWGUINEA:1511.93023277,SUAU:1511.06976723):459.81806582):1128.06936661):230.20685821,(GUMAWANA:3196.90778579,(KILIVILA:2783.73337592,MUYUW:2794.26662408):441.09221421):134.27751679):60.29393420,(((BWAIDOKA:1935.87478910,DIODIO:1953.12521090):1060.79054153,(IAMALELE:2839.78730356,MINAVEHA:2851.21269644):162.20945847):263.17026667,((GAPAPAIWA:3082.89493700,UBIR:3033.10506300):70.53394815,(TAWALA:2562.36195719,WEDAU:2566.63804281):553.21605185):155.89223333):145.53028455):132.53639724,MAISIN:3519.90305589):42.95432294,((((BILEKI_NAKANAI:589.59295031,NAKANAI:570.40704969):703.81306313,MAUTUTU:1343.18693687):720.46603203,NAKANAI_2:2061.78396797):1432.57883522,(((((((KUNI:1958.91041566,LALA:1921.08958434):240.69412646,DOURA:2131.30587354):296.10408959,GABADI:2450.14591041):222.37911674,(MOTU:932.59202577,MOTU_HIRI:984.40797423):1703.55838326):199.59843836,MEKEO:2918.37031164):167.11916941,(RORO:2681.90724654,SINAUGORO:2705.09275346):370.91208059):361.75644030,(((((((((((((((((NANUMEA:782.00078433,TUVALUAN:763.99921567):129.27781371,TOKELAU:947.72218629):424.25717088,EAST_FUTUNA:1332.74282912):120.24216399,(PUKAPUKA:1295.61134879,(WEST_UVEAN:1104.41478274,(PILENI:597.89255210,VAEAKAU_TAUMAKO:629.10744790):515.08521726):144.38865121):169.85158601):92.82071518,((FUTUNA_EAST:680.78408622,WALLISIAN_EAST_UVEAN:668.21591378):559.35203444,((NIUE:734.78254407,WALLISIAN:817.21745593):193.10182751,(TONGAN:853.70687718,TONGAN_2:816.29312282):161.64817249):236.14796556):317.49959732):134.00748091,(TAKUU_MORTLOCK:1444.25524075,(SIKAIANA:1291.56681172,(MANIHIKI:1258.88871777,NUKURIA:1210.11128223):86.93318828):87.74475925):266.48080034):71.58611343,RENNELLESE:1774.42169907):53.49930484,((MARQUESAN_NUKUHIVA:1021.85209227,NORTH_MARQUESAN:1025.14790773):810.25634822,((MAORI:1218.74151531,SOUTH_ISLAND_MAORI:1239.25848469):283.34949344,((KAPINGAMARANGI:1176.77586072,MOORIORI:1215.22413928):277.84582669,(RAROTONGAN_2:1311.89432335,(EMAE:1201.68101892,(ANUTA:956.34130548,(RAROTONGAN:791.98104326,(PENRHYN:482.71908078,TIKOPIA:515.28091922):256.51895674):160.40869452):266.19398108):88.85567665):151.43542331):27.76769406):297.32568303):34.69646542):156.16459813,((ANIWA:667.57400680,FUTUNA:651.42599320):848.38104924,(FILA:260.81186059,MELE:276.18813941):1200.11895076):459.57394252):25.83375615,(RAPA_NUI:1945.60151247,(RURUTUAN:1269.41188627,(TAHITIAN_18TH_CENTURY:1210.13994314,(TAHITIAN:572.26484491,TAHITIAN_2:607.73515509):693.36005686):29.83811373):680.39848753):91.57420283):297.83933051,(NUKUORO:1799.18713828,(LUANGIUA:1086.57169676,(HAWAIIAN_2:382.22127589,(HAWAIIAN:194.37827483,HAWAIIAN_3:215.62172517):169.77872411):757.42830324):657.43786172):537.83013360):58.91946332,(SAMOAN:1230.15305218,SAMOAN_2:1182.84694782):1197.93721088):210.03539068,PROTO_POLYNESIAN:2581.45936030):423.90507503,TUAMOTUAN:3037.85572820):97.90534729,(ROTUMAN:711.16997058,ROTUMAN_2:741.83002942):2405.01532227):70.85590029,MENGEN:3176.49460172):178.79258814,(((((MANAM:2303.21645796,MBULA_PAPUA_NEW_GUINEA:2304.78354204):493.45228225,WOGEO:2827.54771775):198.56826263,(BOLA:2556.15688789,VITU:2582.84311211):433.68173737):221.32534935,MUSSAU_EMIRA:3249.17465065):61.90069664,((((((LUNGGA:1189.13097702,SIMBO:1142.86902298):1108.67435679,DUKE:2315.82564321):47.97660768,(ROVIANA:1939.85104179,UGHELE:1955.14895821):389.89839232):186.56354841,(MAROVO:1628.69307678,MBAREKE:1634.30692322):922.31145159):162.36997224,(HOAVA:954.35464750,KUSAGHE:963.64535250):1758.72377776):518.45195505,((((((FIJIAN:1942.01188376,FIJIAN_2:1959.98811624):508.52767266,WAYAN_FIJIAN:2431.97232734):264.60428286,PROTO_AUSTRONESIAN:2622.14571714):185.56942147,URUAVA:2886.30557853):180.12434401,(TEOP:2918.53130581,(TORAU:2571.73697430,(MONO:524.97694805,(ALU_MONO:324.70500451,FAURO_MONO:353.29499549):177.52305195):2052.76302570):342.96869419):151.88737474):118.02506784,(((((((((((((NGGERI_GHARI:61.33150626,TANDAI_GHARI:64.66849374):104.54456175,NDI_GHARI:167.95543825):110.61757922,NGGAE_GHARI:265.88242078):85.97683346,GHARI:372.64816654):315.72004314,NGINIA_GHARI:671.09245686):249.47529737,POLEO_TALISE:945.55595263):239.80095542,(KOO_TALISE:967.83304173,MALANGO:986.16695827):197.75373208):87.58442261,(MBIRAO:764.56904279,(MALAGHETI_TALISE:422.42486333,MOLI_TALISE:419.57513667):360.93095721):463.91362427):298.54140134,TOLO:1601.51230960):334.90426830,(LENGO:1300.58337838,NGGELA:1275.41662162):575.96584889):429.14517551,BUGHOTU:2361.19515652):526.99532319,(MANDARA:764.96813926,TABAR:705.03186074):2136.59989165):93.26796103,(((((BAROO_BAURO:744.48488380,SANTA_ANA_OWA:731.51511620):247.47426919,(BAURO:612.64760023,HAUNUNU_BAURO:609.35239977):394.52573081):285.40571106,FAGANI:1282.84428894):250.67222127,(KAHUA:682.33408799,TAWAROGA_KAHUA:708.66591201):861.20277873):898.42278204,(((((((UKI_NI_MASI_SAA:837.87501519,ULAWA_SAA:840.12498481):208.16323185,AULU_SAA:1027.33676815):313.77148120,SAA:1384.47851880):493.99801171,(AROSI_TAWATANA:223.04481362,ONEIBIA_AROSI:203.95518638):1613.50198829):189.21771983,LONGGU:1991.34478017):174.68096466,(WAIAHAA_AREARE:1508.05706831,(MAASUPA_AREARE:1082.29307739,(MARAU:978.68575335,OROHA:975.31424665):112.20692261):387.94293169):731.65887909):54.84038841,(((DORIO:1547.92905496,LANGALANGA:1539.07094504):273.56501437,KWAIO:1850.93498563):38.60781840,(KWARAAE:1536.60516641,(((MBAELELEA:831.73198800,MBAENGGUU:838.26801200):204.20702258,FATALEKA:1027.29297742):400.53655188,(TOABAITA:1259.42312024,(LAU:1142.54811771,(KWAI:978.94411444,WALADE_LAU:1024.05588556):158.95188229):111.32687976):157.40094812):104.73858359):334.09530660):398.48016823):186.74506464):536.79669332):197.91629884):33.59858397):85.53568470):57.83883356):46.57906506):62.95105881):91.96442411):82.32349283):16.82834563):40.32218467):31.99302818):33.09210124):18.00124645):44.87436775):5.36038798):24.63713212):25.78866686):3.02282950,(((DEHU:3424.79397196,NENGONE:3438.20602804):189.32648280,IAAI:3619.67351720):212.52335805,(((AJIE:3579.61452975,GRAND_COULI:3625.38547025):28.81866080,XARACUU:3633.68133920):130.84923470,(CEMUHI:3304.01689952,(NELEMWA:2729.74437849,(JAWE:1512.76861498,NEMI:1498.23138502):1250.75562151):551.73310048):453.21326530):100.05476695):93.44864337):39.35855643,((((((((((OTOMI_DE_SAN_ANDRES_CUEXCONTITLAN:991.38643667,OTOMI_TOLUCA:983.61356333):380.83970275,OTOMI_DE_IXTENCO:1349.16029725):548.05191646,(OTOMI_MEZQUITAL:1404.00819500,OTOMI_QUERETARO:1411.99180500):500.07308354):128.75164717,(OTOMI_ACAMBAY:1555.83306746,OTOMI_TEMOAYA:1591.16693254):473.87335283):1099.95005596,(MAZAHUA:2350.58927448,MAZAHUA_CENTRAL:2369.41072552):789.20619404):551.28334856,(OCUILTECO:2914.73735458,(MATLATZINCA_SAN_FRANCISCO_OXTOTILPAN:1220.05560369,MATLATZINCA_SAN_FRANCISCO_OXTOTILPAN_2:1218.94439631):1679.26264542):798.85727644):208.70361019,(CHIMARIKO:3737.02560656,FULNIO:3724.97439344):186.60888981):38.57313076,((WETAWIT:3716.20732037,NAURUAN:3732.79267963):114.11617590,(DUVLE:3677.24023048,FOAU:3677.75976952):171.38382410):107.59483799):28.51754079,(((HADZA:3708.43976530,SAPE:3741.56023470):94.32315837,(TAURAP_BORUMESSU:3679.81314277,ABAU:3687.18685723):130.42684163):110.32368507,(IRANTXE:3749.17728333,(SABANE:3588.71665925,(MAMAINDE:3070.66100612,NAMBIKWARA:3061.33899388):533.28334075):135.07271667):159.42631493):60.37967601):5.27413114,((((((((((((MAZATLAN_DE_FLORES:1121.60129216,SAN_MIGUEL_SOYOLTEPEC:1147.39870784):65.48962410,SAN_BARTOLOME_AYAUTLA:1190.51037590):163.46560891,SAN_PEDRO_IXCATLAN:1352.78439109):55.45885131,JALAPA_DE_DIAZ:1422.29114869):152.25648348,SAN_JUAN_CHIQUIHUITLAN:1559.99351652):97.29784585,(HUAUTLA_DE_JIMENEZ:1227.57309098,SAN_JERONIMO_TECOATL:1232.42690902):422.79590415):234.62557796,PROTO_MAZATEC:1924.48379704):427.46629377,MAZATEC_CHIQUIHUITLAN:2309.70558123):404.78424881,SAN_LORENZO_CUAUNECUILTITLA:2786.40715744):878.28158980,((CHOCHO_OCOTLAN:2087.03203942,CHOCHOTEC:2061.96796058):1096.45005783,((IXCATEC:2606.37746284,POPOLOCA_DE_SAN_VICENTE_COYOTEPEC:2593.62253716):468.63339408,(POPOLOCA_METZONTLA:2814.18152774,POPOLOCA_SAN_JUAN_ATZINGO:2829.81847226):242.11660592):92.79994217):456.96157426):292.97069901,(NU:3623.64280473,((((KAM_KA_KE:1864.11583185,NG_KE:1866.88416815):189.41088371,BATWA:2035.08911629):572.16309366,AUNI:2649.58690634):578.90841413,((MASARWA_KAKIA:2057.94387101,NU_EN:2058.05612899):684.43812659,(XOON:2338.45198874,(XOON_MASARWA:1840.67104603,XOON_NUEN:1817.32895397):500.54801126):407.81187341):456.31033587):410.49782027):296.13660080):17.59810607,((((((((((MAYO_LOS_CAPOMOS:718.69556539,YAQUI_2:749.30443461):176.29712625,MAYO:916.70287375):260.72316475,YAQUI:1166.52683525):1408.03867546,OPATA:2582.33632454):325.98436102,(CENTRAL_TARAHUMARA:2392.92505307,(HUARIJIO:1670.61005668,(GUARIJIO:1386.33317916,WARIHIO:1398.66682084):270.88994332):693.57494693):539.32032648):337.03419573,(EL_NAYAR_CORA:2333.40276818,HUICHOL:2316.59723182):908.68846052):181.75298611,TUBAR:3434.10638889):86.21763215,(((TOHONO_OODHAM:1536.00643413,UPPER_PIMA:1555.99356587):395.17938126,PIMA_BAJO:1919.32061874):108.51173241,((NORTHERN_TEPEHUAN:1078.66836509,PROTO_TEPIMAN:1082.33163491):648.95227023,(LOWER_PIMA:1236.75240645,(SOUTHERN_TEPEHUAN:1212.22905239,TEPECANO:1193.77094761):38.24759355):499.04772977):309.05076759):1492.94643035):96.41884989,(((((CAHUILLA:1954.82145279,CUPENO:1945.17854721):752.66626078,LUISENO:2702.33373922):409.03511538,(KITANEMUK:3003.51417341,TUBATULABAL:2977.48582659):105.21488462):240.59864012,HOPI:3341.65135988):28.59015325,((((PANAMINT:1265.24921129,TUMPISA:1277.75078871):886.82517922,SHOSHONI:2167.17482078):198.27810143,COMANCHE:2365.47189857):609.29482130,((UTE_1:2246.30672410,UTE_2:2255.69327590):441.40339869,(KAWAIISU:2590.06442938,(NORTHERN_PAIUTE:2215.80201953,(SOUTHERN_PAIUTE:2029.28516459,UTE_SOUTHERN_PAIUTE:2039.71483541):180.19798047):351.93557062):106.40910131):284.94736620):415.40203425):252.83011252):78.22193382,(POCHUTLA_NAHUATL:2657.27421979,((((NAHUATL_MECAYAPAN:1498.39448209,TABASCO_NAHUATL_CUPILCO:1537.60551791):134.03908068,NAHUATL_PAJAPAN:1649.46091932):379.86530764,PIPIL:2053.63469236):387.78647271,((NAHUATL_SAN_FRANCISCO_TLALNEPANTLA:2148.65990848,TETELCINGO_NAHUATL:2169.34009152):72.60325499,(NAHUATL_XOXOCOTLA_PUENTE_DE_IXTLA:2097.49393204,(((((((((((NAHUATL_TLALNEPANTLA_TAMAZUNCHALE:257.32242839,NAHUATL_XILITLA:260.67757161):485.28709072,NAHUATL_CUATLAMAYAN_ANTONIO_SANTOS:735.71290928):262.24570240,NAHUATL_COXCATLAN:1011.25429760):46.15975117,NAHUATL_HUEYATI_YAHUALICA:1047.21524883):133.28894513,NAHUATL_XOCHIATIPAN:1178.77355487):40.09797964,(NAHUATL_IXHUATLAN_DE_MADERO:1091.17039227,(NAHUATL_CUAMELC0_TIANGUISTENGO:906.31890189,NAHUATL_LAS_BALSAS:857.68109811):197.82960773):136.47233286):96.38572294,NAHUATL_LA_REFORMA_TEPEHUACAN_DE_GUERRERO:1322.20412081):104.78814045,(NAHUATL_BUENOS_AIRES_ALAMO:1150.50841321,NAHUATL_CHICONTEPEC:1134.49158679):263.33295330):101.45741565,(NAHUATL_CHINANCAHUATL_ZACUALTIPAN:1229.08367973,NAHUATL_ZAHUASTIPAN_SAN_AUGUSTIN_METZQUITITLAN:1235.91632027):306.07383435):256.93602730,NAHUATL_MONTEGRANDE_PLATON_SANCHEZ:1769.99854301):240.78701127,((((((NAHUATL_CHILACACHAPA_CUETZALA_DEL_PROGRESO:1124.06325308,NAHUATL_COATEPEC_COSTALES_TELEOLOAPAN:1117.93674692):78.11298591,NAHUATL_COATEPEC_COSTALES:1191.38701409):345.92381499,(NAHUATL_POMARO_AQUILA:1328.93767391,(NAHUATL_SAN_AGUSTIN_DE_BUENAVENTURA:885.74881881,NAHUATL_SAN_PEDRO_JICORA:895.25118119):430.56232609):196.01368501):180.94331550,NAHUATL_QUETZALAPA_AZOYU:1708.58793450):109.59302240,(HIGHLAND_PUEBLA_NAHUATL:1465.04295802,(NAHUATL_CHILOCOYO_HUEHUETLA:1170.92691610,((NAHUATL_AYOTOXCO:854.14612432,NAHUATL_REYES_DE_VALLARTA_TUZAMAPAN:849.85387568):123.23529516,(NAHUATL_CHIGNAUTLA:667.79209494,NAHUATL_IXTACAMAXTITLAN:660.20790506):298.76470484):180.07308390):315.20704198):359.26635260):151.18205069,(((((((NAHUATL_HUITZILTEPEC_ZUMPANGO_DEL_RIO:814.87001296,NAHUATL_SAN_AGUSTIN_OAPAN:824.12998704):151.33248318,NAHUATL_XAALITLA_TEPECUAUILCO:970.16751682):231.61009750,NAHUATL_ZITLALA:1195.63990250):138.22370247,NAHUATL_ACATLAN:1371.65129753):88.62524897,NAHUATL_ATLIACA_TIXTLA:1434.49975103):334.48420390,NAHUATL_XILOCUAUTLA_HUAUCHINANGO:1759.32829610):54.32216710,((NAHUATL_DEL_NORTE_DEL_ESTADO_DE_PUEBLA:1664.41566656,NAHUATL_HUEYAPAN_TETELA_DEL_VOLCAN:1694.58433344):83.87404031,((((NAHUATL_HUATLATLAUCA:1083.35506340,NAHUATL_SAN_MIGUEL_AYOTLA:1079.64493660):114.50034289,NAHUATL_JICOCINGO_ZACATLAN:1192.99965711):331.79688818,NAHUATL_SAN_PABLO_ZOQUITLAN:1524.45311182):219.17929378,(NAHUATL_SANTA_MARIA_TEOPOXCO:1633.87651387,((((NAHUATL_SAN_BERNARDINO_TEOTITLAN_DEL_CAMINO:1102.01399140,NAHUATL_SAN_JOSE_MIAHUATLAN:1106.98600860):36.97014098,NAHUATL_RAFAEL_DELGADO:1114.02985902):161.95947501,NAHUATL_CHICHIQUILA:1295.29052499):223.93962226,(((((NAHUATL_AXOCHIAPAN:769.53217962,NAHUATL_TEPOTZTLAN:768.46782038):190.60251354,NAHUATL_CUENTEPEC_TEMIXCO:949.89748646):54.36304954,NAHUATL_ATLACHOLOAYA_XOCHITEPEC:1030.63695046):289.30284531,(NAHUATL_XALATZALA_TLAPA:968.70692098,NAHUATL_XALPATLAHUAC:999.29307902):300.82215469):105.23206592,((CLASSICAL_NAHUATL:1069.64473436,NAHUATL_CUACUILA_HUAUCHINANGO:1073.35526564):287.20400295,((((NAHUATL_AMILCINGO_ZACUALPAN:924.07948815,NAHUATL_SAN_JERONINO_AMANALCO:936.92051185):122.26450307,NAHUATL_ACAXOCHITLAN:1061.73549693):86.43001762,NAHUATL_COYOTEPEC:1169.56998238):126.35282771,((NAHUATL_JALATLACO:769.50283593,NAHUATL_SANTA_ANA_TLACOTENCO:765.49716407):438.10489002,(NAHUATL_SAN_PEDRO_TLALCUAPAN_SANTA_ANA_CHIAUTEMPAN:1146.69637453,NAHUATL_STA_MA_COAPAN:1124.30362547):80.89510998):60.27217229):89.29599705):41.52379345):117.70002618):131.68500957):84.42666326):25.77317648):74.91347438):140.58985330):56.96066487):74.58100232):103.86216859):223.33260306):224.20792171):1056.25850683):218.00934149):42.02622800):2.32259335):5.49958316,(((((((((((MIXTECO_DE_YOSONDUA:1450.11039216,YOSONDUA_MIXTEC:1421.88960784):421.20541475,CHALCATONGO_MIXTEC:1870.79458525):289.04897733,MIXTEC_PENYOLES:2161.20102267):353.09969905,(MIXTECO_DE_SAN_JUAN_COLORADO:2294.93277510,(JICALTEPEC_MIXTEC:2149.90813525,MIXTEC_CHAYUCO:2125.09186475):141.06722490):238.24405095):490.77102361,MIXTEC_ALCOZAUCA:3025.30710139):515.60511478,CUICATEC:3533.86363522):179.92239536,(TRIQUI_SAN_MARTIN_ITUNYOSO:2299.42344574,(TRIQUI_CHICAHUAXTLA:2097.38339174,TRIQUI_COPALA:2051.61660826):251.07655426):1391.07760464):86.36005321,GUATO:3828.71807179):62.43391963,(TAUSHIRO:3743.25661389,(TARUNGGAREH:1193.51383419,TURUNGGARE_UNKNOWN_DIAL:1220.48616581):2534.24338611):127.73111943):94.21656286,((((LENGUA:2484.92509755,SANAPANA_ANGAITE:2482.07490245):402.08915831,SANAPANA_ENLHET:2885.41084169):961.84714305,(KYAIMBARANG:2358.00444451,MIYAK:2348.99555549):1487.90285695):83.30019433,((WIYOT:3838.94036882,YUROK:3802.05963118):87.44469515,(CHEYENNE:3677.24225275,((KONTI_UNAI:870.97341227,MARIADEI:868.02658773):466.95691353,(TINDARET:789.08143332,(AMBADAIRU:495.95645955,(ARIEPI:383.46881841,SARAWANDORI:396.53118159):106.04354045):283.16856668):543.29308647):2356.75774725):213.03967985):25.47519629):33.52008570):13.05605840,(((((CAYUGA:2118.02956806,ONONDAGA:2128.97043194):273.65729667,SENECA:2395.84270333):397.13839648,(MOHAWK:2525.11278108,ONEIDA:2497.88721892):282.48660352):744.04575738,TUSCARORA:3552.64174262):418.70307577,((BEOTHUK:3843.37427274,COFAN:3831.62572726):85.65755361,(((((CAVINENA_1:1346.48550081,CAVINENA_2:1339.51449919):853.09440709,TACANA:2180.90559291):91.56427954,ARAONA:2303.68572046):482.02797287,ESE_EJJA:2781.84702713):959.73887671,(KONIBO:3554.60470810,(KAXARARI:3072.26071455,((KULINA_PANO:1154.47884746,MATIS:1179.52115254):1834.14759255,(POYANAWA:2993.31526371,(((((((KASHIBO_ALTO_AGUAYTIA:400.29793822,KASHIBO_SUNGAROYACU:397.70206178):109.01105845,KASHIBO_BAJO_AGUAYTIA:507.98894155):845.40280836,KASHIBO_SAN_ALEJANDRO:1367.09719164):531.03109889,CASHIBO:1894.21890111):616.12307026,SHIPIBO:2521.75192974):194.67888549,(CAPANAHUA:2502.82778637,(AMAHUACA:2313.50513330,HUARIAPANO:2287.49486670):221.67221363):205.23517701):125.70915787,(SHARANAHUA:2599.38256942,(SHANENAWA:2484.35180507,((CHACOBO:1944.25146755,PROTO_PANO:1912.74853245):486.27636228,(((ARARA_PANO:1430.99644831,YAWANAWA:1440.00355169):235.36074154,YAMINAWA:1673.63925846):490.75090492,(KAXINAWA:2014.01740293,(KATUKINA_PANO:1624.43910793,MARUBO:1634.56089207):372.48259707):152.74909508):258.72363772):35.27319493):152.14868058):225.62531478):146.29679684):14.02623558):71.54690264):478.51247940):179.08995019):189.41106516):41.13566172):12.77481992):8.60693343):7.59231176,(((((((((((((BORANA_OROMO:1259.81302577,ORMA:1272.18697423):52.98861007,(EASTERN_OROMO_2:1014.00186831,W_OROMO:1029.99813169):277.76138993):261.70089455,(MECHA_OROMO:1169.93792150,(BORANA_OROMO_2:860.24695659,EASTERN_OROMO:876.75304341):310.56207850):398.29910545):1474.76529495,(BUSSA_2:2696.30334987,((KOMSO:1418.04822478,KOMSO_2:1423.95177522):597.01849649,(BUSSA:1728.14198587,(GIDOLE:1221.73896527,GIDOLE_2:1234.26103473):509.85801413):283.73150351):652.57165013):360.48470505):288.40135142,((BAISO:1500.67562466,BAISO_2:1502.32437534):1732.69864722,((RENDILLE:1421.79116520,RENDILLE_2:1428.20883480):1392.62880073,((MAAY:2051.37859227,TUNNI:2060.62140773):190.35595139,(SOMALI:940.73583811,SOMALI_2:935.26416189):1273.39404861):585.37119927):385.73885278):129.83692983):97.10691073,((AFAR:1534.09220622,AFAR_2:1538.90779378):645.89708892,(SAHO:1933.81281329,SAHO_2:1929.18718671):220.85291108):1264.12551114):27.72505525,((BURJI:1756.51568284,BURJI_2:1782.48431716):1024.85556022,(ALABA:2371.82525337,(((GEDEO:1077.94281873,GEDEO_2:1087.05718127):899.59803202,(SIDAMO:1436.54369868,SIDAMO_2:1464.45630132):519.40196798):273.00277915,(((HADIYYA_2:207.21334570,LIBIDO:212.78665430):717.98430080,HADIYYA:938.01569920):1032.55136096,(KAMBAATA_2:1624.63921526,(KAMBAATA:1138.69639680,PROTO_HIGHLAND_EAST_CUSHITIC:1128.30360320):479.86078474):353.76113904):282.74722085):112.72162163):442.39443978):660.83707854):110.19916917,BOON:3592.31859206):97.61674788,((DAASANACH:1666.01780022,DAASANACH_2:1676.98219978):1541.10260120,(EL_MOLO:3030.23052141,(ARBORE:728.53014386,ARBORE_2:736.46985614):2247.76947859):215.89739880):455.85175798):48.44877174,((TSAMAI:2025.89161869,TSAMAI_2:1984.10838131):901.24603145,(GAWWADA:2553.77054035,(GOBEZE:2300.64858999,(GAWWADA_2:2201.25816002,WERIZE:2195.74183998):109.85141001):250.47945965):369.25396855):820.74977563):127.15438950,(MELEKU_JAIKA:3754.58633580,(DAHALO:1543.32183096,DAHALO_2:1542.67816904):2189.41366420):126.74273574):28.73191096,(((((((IRAQW:1410.40368350,IRAQW_2:1407.59631650):865.01755433,ALAGWA:2273.98244567):359.96361229,BURUNGE:2657.53638771):896.23925627,INNER_MBUGU_BUMBULI:3537.88574373):133.80006723,MOGOGODO:3684.51243277):137.54666644,(KAMBOT_KAMBARAMBA:1047.43791080,KAMBOT:1057.56208920):2801.09395856):49.14094655,((AWNGI:759.59773557,AWNGI_2:773.40226443):2288.74055962,(KEMANT_2:2773.00310631,((XAMTANGA:1037.01729863,XAMTANGA_2:1032.98270137):1538.75033029,(BILIN_2:2185.42220485,(KEMANT:1835.14036736,(BILIN:1487.41684684,PROTO_NORTHERN_AGAW:1450.58315316):370.85963264):348.07779515):393.37466971):227.74689369):258.18131538):797.83219798):26.52368901):56.62195941,(((((((((((((((((CAIRO_ARABIC:1253.99439555,IRAQ_MUSLIM_BAGHDAD_ARABIC:1261.00560445):277.72221889,ARABIC_GULF_SPOKEN:1543.27778111):138.62642039,NIGERIAN_ARABIC:1650.12357961):251.35461093,ARABIC_SUDANESE_SPOKEN:1925.89538907):104.60482413,(YEMEN_SANAANI_ARABIC:1894.63382449,(OGADEN_ARABIC:1660.86308508,(ARABIC_QURANIC:1291.94040059,CLASSICAL_ARABIC:1302.05959941):361.13691492):237.11617551):131.47330087):51.17597384,ARABIC_LIBYAN_SPOKEN:2028.90996366):199.97180741,((PALESTINIAN_ARABIC:1937.95708184,TUNISIAN_ARABIC_MAGHRIB:1949.04291816):232.33482067,(ARABIC_NORTH_LEVANTINE_SPOKEN:1992.44326358,(DAMASCUS_ARABIC:1708.84435595,SYRIAN_ARABIC:1714.15564405):308.55673642):165.91517933):112.12975509):110.26027424,STANDARD_ARABIC:2396.64206951):125.54200459,(MOROCCAN_ARABIC:1765.03424078,(DELLYS:1659.89441937,MOROCCAN_ARABIC_2:1665.10558063):118.46575922):731.53221416):194.57552143,(MALTESE:1497.93829836,MALTESE_ARABIC:1501.06170164):1250.49479107):151.68991470,ARABIC_CYPRIOT_SPOKEN:2857.69778061):115.61759824,(SOUKHNE_SYRIAN_ARABIC:2886.62155749,(JUBA_ARABIC:1715.20066261,KIBERA_KENYA:1722.79933739):1160.87844251):90.37800723):401.13780796,(WESTERN_NEO_ARAMAIC:3059.18076220,((MODERN_MANDAIC:1914.02891255,NEO_MANDAIC_KHORRAMSHAHR:1919.97108745):761.70069399,((MLAHSO:1837.51456355,TUROYO:1855.48543645):772.27518393,(((ARAMAIC:1618.46132347,JILU:1624.53867653):474.15630569,HERTEVIN:2076.34369431):271.17872422,(SYRIAC_2:1688.26658108,(ARAMAIC_ANCIENT:1104.49267659,SYRIAC:1099.50732341):588.23341892):666.00877578):236.06856607):90.61180601):359.52236280):345.90540874):91.92370246,((AKKADIAN:2094.64155352,ASSYRIAN_NEO-ARAMAIC:2092.35844648):1293.30948399,(BIBLICAL_HEBREW:2052.88296751,HEBREW:2045.11703249):1347.94051601):94.81262376):93.45472135,(((HARSUSI:2189.63723896,MEHRI_2:2193.36276104):185.93682139,MEHRI:2375.56317861):378.14303166,((SAURI:2114.25562851,SHEHRI:2113.74437149):486.46306825,(SOQOTRI:1509.29082223,SOQOTRI_2:1499.70917777):1099.28693175):154.54446834):847.34064303):132.11791879,((MESMES:1524.73119374,MESMES_2:1480.26880626):2111.39413034,(GAFAT:3281.52026215,((((((ETHIOPIC:1350.05996857,GEEZ_3:1342.94003143):351.28182053,GEEZ_2:1713.71817947):154.65721033,(GEEZ:1206.42742375,TIGRINYA:1210.57257625):645.96778967):328.63151674,(TIGRIGNA:1388.69487887,TIGRINYA_2:1381.30512113):792.99348326):265.12374756,(TIGRE:1661.88976090,TIGRE_2:1695.11023910):763.34500244):709.83749791,(((HARARI:1496.40286983,HARARI_2:1493.59713017):1224.94859137,(WALANI_SILTE:2126.29188445,ZWAY:2128.70811555):585.55140863):321.65924053,((((AMHARIC:829.81886795,AMHARIC_2:821.18113205):311.37860048,AMHARIC_3:1123.62139952):1434.47963368,ARGOBBA:2585.52036632):267.37702546,((MESQAN:1889.04276080,SODDO:1881.95723920):322.08492027,(GETO:1734.83675595,(CHAHA:1292.08523677,INNEMOR:1276.91476323):455.16324405):473.29007973):648.23234954):180.52044697):128.84511927):110.55639801):305.29727591):123.92040414):210.68592753,(((COPTIC:3048.31405870,LATE_EGYPTIAN:3039.68594130):296.45920619,MIDDLE_EGYPTIAN:3342.04079381):581.27383869,(((((((((((((BENI_SNOUS_WESTERN_ALGERIAN_BERBER:846.94812765,TARIFIT_BENI_IZNASSEN:827.05187235):375.72864177,TARIFIT_GUELAIA:1219.77135823):174.34489007,METMATA:1373.15510993):365.32659310,(FIGUIG:1331.72421928,(OUARGLA_BERBER:925.85332527,TUMZABT:914.14667473):448.77578072):379.20465690):16.49786561,(KABYLE:1281.64746726,KABYLE_GREATER_KABYLIA_AT_MANGELLAT:1254.35253274):516.58025939):248.47330370,((GHOMARA:1544.44741091,SENHAJA_DE_SRAIR:1572.55258909):278.02582386,((TAMAZIGHT_CENTRAL_ATLAS_AYT_IZDEG:1182.31433484,TAMAZIGHT_CENTRAL_ATLAS_AYT_NDHIR:1210.68566516):468.45568924,(TAMAZIGHT_CENTRAL_ATLAS_NTIFA:832.21968603,TASHELHIT_IDA_USEMLAL:800.78031397):806.04431076):190.84917614):177.65560255):174.14445015,(NAFUSI:1790.09105242,(FOQAHA:1594.71603519,(SIWA_BERBER:711.16053761,SIWI:717.83946239):894.78396481):227.15894758):380.69734672):270.73298381,(GHADAMES:1120.29462279,GHADAMES_2:1108.70537721):1372.56779744):210.07603317,(TAMAJEQ_TAYART_AIR:1838.24551030,(TAMAHAQ_TAHAGGART_2:1379.29392544,(TAMAHAQ_TAHAGGART:1112.24369655,TAMASHEQ:1110.75630345):281.20607456):432.00448970):853.90443558):16.33607176,AWJILAH:2679.26158449):406.13828366,(TETSERRET:2732.37665274,(ZENAGA:2248.37202803,ZENAGA_2:2230.62797197):530.62334726):370.29921634):735.60602236,((KERA:3511.69968269,TUMAK:3523.30031731):250.48632221,(KUJARKE:3664.19800649,((KAJAKSE:1899.21275655,MUBI:1950.78724345):1347.17642177,(BIRGIT:2944.12783471,(MIGAMA:2772.45673482,(BIDIYA:2473.51391569,DANGALEAT:2494.48608431):287.04326518):141.37216529):347.88607823):380.70824351):100.96680279):85.56714201):37.38733437,(((((((((((MADA_CAMEROON:2788.32602344,WUZLAM:2790.67397656):90.12002356,MOLOKO:2895.37997644):200.44161687,ZULGO:3096.55838313):130.66134827,(MBUKO:2597.95051579,VAME:2638.04948421):614.71365173):288.06518509,(MAFA:3095.70082923,(CUVOK:2740.18981626,MOFU_GUDUR:2720.81018374):366.29917077):458.34106491):24.87064379,(PODOKO:3374.16215174,(WANDALA:3187.38291180,(DGHWEDE:2802.91185061,(GAVA:2423.53234565,(CINENI:2255.70684324,GLAVDA:2255.29315676):156.96765435):368.83814939):391.24208820):213.40034826):181.82369215):114.07346933,((HDI:3302.19700309,JINA:3295.80299691):225.89219689,(PSIKYE:3111.14383783,((BANA:2172.12729657,FALI_GILI:2154.87270343):607.69821883,(FALI_KIRIYA:2685.60770651,(BAZZA:2422.24979615,((FUTU:2025.42664282,GHYE:2027.57335718):116.77845419,(KAMALE:1947.93174672,NKAFA:1948.06825328):184.47154581):263.12520385):280.26729349):98.70803117):344.84053717):421.57655311):126.78358634):29.63565493,(((((BACAMA_MULYEN:2983.54588069,NZANYI:2954.45411931):211.52133572,GUDU:3191.47866428):5.20832836,(SHARWA:2363.22154867,TSUVAN:2377.77845133):852.41667164):126.75197521,(ZIZILIVAKAN:3022.23289005,(GUDE:2457.06189992,(FALI_MUCHELLA:2147.85458267,(FALI_BAGIRA:2011.36903016,JIMI_CAMEROON:2042.63096984):121.14541733):282.93810008):583.14210995):302.23239979):258.51142514,(DABA:3448.68851028,((((BURA:1908.71933701,NGGWAHYI:1900.28066299):276.71593436,CIBAK:2190.28406564):101.74538168,PUTAI:2297.25461832):504.42384192,((HUBA:1115.96967507,KILBA:1073.03032493):910.83668484,(MARGI:1823.59669481,(HILDI:1290.40919927,WAMDIU:1297.59080073):555.90330519):154.16331516):792.18553308):666.63180222):120.88798892):123.33730649):28.02042994,(GIDAR:3407.44326751,(MUSGU_R:2705.48881255,(MUNJUK:2075.67578419,MUSGU_K:2068.32421581):616.51118745):746.55673249):304.31141820):93.50191115,((LAGWAN:2855.98385124,MAKARY_KOTOKO:2884.01614876):831.66405187,(BUDUMA:3493.64658610,(KANEMBU:1747.23477114,(KANURI:1511.11297053,MANGA_KANURI:1512.88702947):202.76522886):1797.60341390):165.64844813):144.28153612):40.60765019,(((((((((POLCI_BULI:2506.92771155,POLCI_ZUL:2537.07228845):334.93924446,GEJI:2874.56075554):173.09706780,(DASS_DWAT:2596.88443331,POLCI:2569.11556669):445.52793220):189.43084532,(SAYA:2948.45812206,(DYARIM_1:391.67859067,DYARIM_2:391.32140933):2519.04187794):310.72540468):139.78704587,BOGHOM:3371.41607913):74.79478011,GURUNTUM-MBAARU:3454.29896989):96.41186821,JIMI:3553.49438179):216.74398246,(((MASANA:1949.61414590,MUSEY:1925.38585410):633.48519951,MASANA_POGO:2562.51480049):680.26938226,(PEVE_PALA:2687.72639351,(MARBA:2276.70372463,(MESME:1594.67294493,(HERDE:1328.66421614,PEVE_LAME:1349.33578386):269.32705507):674.79627537):377.64860649):534.27749274):564.36514840):57.32117772,(((((((GWAGWA:672.92663842,KARSHI:670.07336158):233.21076635,GARAKU:904.78923365):161.89517512,ARABISHI:1083.60482488):191.66351349,GITATA:1246.96148651):802.50318060,NIMBIA:2036.43431940):554.90727112,((HAUSA:833.70910455,HAUSA_2:837.29089545):166.44533547,(HAUSA_3:727.97446659,KANO:729.02553341):270.30466453):1609.71772888):1189.77958281,((((MIYA:3209.84426975,WARJI:3234.15573025):203.70781372,PAANCI:3439.79218628):263.58768769,(BADE:2519.92680984,NGIZIM:2474.07319016):1194.78731231):88.76028882,(((((GAANDA_GABIN:1794.76768710,GAANDA:1786.23231290):765.05159809,BOGA:2538.44840191):320.45282877,HWANA:2864.29717123):571.90736504,(TERA_PIDLIMDI:2129.98800764,TERA:2085.01199236):1261.15513496):325.60125487,((((((((GERUMA:2262.18030908,KIRFI:2273.81969092):468.14706205,GALAMBU:2725.85293795):64.83422241,(GERA:1327.14185702,GERA_2:1294.85814298):1528.41577759):395.95543756,KWAAMI:3194.29456244):126.32103266,DERA:3376.30396734):11.31331811,(KAREKARE:2874.10563086,(NGAMO:2624.68538422,(BOLE:1041.81650820,BOLE_2:1025.18349180):1572.81461578):218.89436914):516.01871314):72.21616122,(TANGALE:2903.16242829,(PERO:2035.65778753,PERO_2:2002.34221247):893.33757171):505.39907315):191.01569123,((((ANGAS:1662.85680155,MUPUN:1681.14319845):109.75062279,MWAGHAVUL:1788.74937721):464.28202773,(GOEMAI:1948.38302407,(KOFYAR:1423.45014039,MISHIP:1466.54985961):461.11697593):328.71797227):1252.15351651,((((DUHWA:2249.72459313,MUNDAT:2249.27540687):569.38447086,(RON_MONGUNA:2407.04725385,SHA:2420.95274615):430.61552914):59.19330012,KULERE:2867.05669988):417.38321044,((FYER:2411.94597604,TAMBAS:2402.05402396):644.93478001,(RON_MANGAR:2751.65759786,(RON_BOKKOS:2122.15694609,RON_DAFFO_BUTURA:2109.84305391):654.84240214):305.69021999):243.88241456):208.95585849):104.28435760):113.84686524):36.36861743):31.65700166):27.17454600):24.56885216):27.36597786):34.10022757):7.56334754):24.58269606):27.62751584):3.89669939,((((((((((((((((((((((((BLACK_THAI:465.59706892,WHITE_THAI:462.40293108):198.31687002,BLACK_TAI_2:670.18312998):203.72871895,THO:879.27128105):96.14195551,LAOTIEN:963.98304449):213.61182055,(SHAN:596.55163865,SHAN_2:629.44836135):563.73192945):102.72532424,(((LUE_CHIENG_HUNG:428.50000000,LUE_MUONG_YONG:428.50000000):267.97646012,WHITE_THAI_2:689.52353988):395.35472822,(SIAMESE:772.97093602,(TAI_CHIENGMAI:578.32214631,TAI_NONG_KHAI:583.67785369):184.52906398):318.02027178):203.09889451):94.58492194,(AHOM:1167.85596037,(SIAMESE_2:1039.31217625,(LUNG_CHOW:875.90419839,WHITE_THAI_3:864.09580161):193.18782375):159.14403963):179.57328119):160.14520257,(LAO:1147.14962259,THAI_3:1138.85037741):409.81964118):212.95387065,(LU:1409.65462873,YANG:1408.34537127):346.50316060):195.66447467,(DEHONG_TAI_NUEA:1391.40794052,JINGHONG_TAI_LUE:1401.59205948):562.61091595):164.55805748,TAI_DAENG:2124.48442299):102.05767467,(DEHONG:2192.88549014,(THAI_2:1697.73170445,(TAI:1378.68486608,THAI:1378.31513392):295.26829555):506.36450986):28.07947133):78.63698435,((NUNG:1594.17446818,ZHUANG_SOUTHERN:1580.82553182):556.39625940,(TAI_WESTERN_NUNG:1713.63193267,((LUNG_MING:1074.99194491,TAI_LUNGMING:1057.00805509):486.41033120,(TAI_NING_MING:1284.49215549,(TAI_LEI_PING:738.17134800,(TAI_LUNGCHOW:538.99055504,TAI_PING_SIANG:538.00944496):221.32865200):549.75784451):236.27716880):157.71181733):470.85374060):134.63639593):149.83044601,SHAN_3:2482.35209298):213.92996941,(TAY:2579.46752954,((((((DIOI:594.00491283,YAY:613.99508717):256.15558146,YAY_2:857.34441854):406.61873224,(PO_AI:1035.07698013,TAI_PO_AI:1050.92301987):231.88126776):379.58904065,(TAI_WUMING:1171.40382808,WU_MING:1167.59617192):485.34845935):322.30661927,(SAEK_2:1039.61281809,(SAEK:549.09241003,SAEK_3:563.90758997):465.88718191):934.59963073):420.24152681,((QINZHOU_CENTRAL_HONGSHUIHE_ZHUANG:1179.17655269,YONGNAN_CENTRAL_HONGSHUIHE_ZHUANG:1159.82344731):986.13940725,(LIANSHAN_CENTRAL_HONGSHUIHE_ZHUANG:1963.59346291,(WANGMO_BOUYEI:1753.34488110,(((WUMING_YONGBEI_ZHUANG:995.04121746,WUMING_ZHUANG:1020.95878254):207.94448011,ZHUANG_NORTHERN:1231.05551989):264.40387835,(HAWYIENGZ_ZHUANG:1447.23971720,(SHANGLIN_CENTRAL_HONGSHUIHE_ZHUANG:977.49963799,(GUIGANG_CENTRAL_HONGSHUIHE_ZHUANG:812.60621810,LAIBIN_CENTRAL_HONGSHUIHE_ZHUANG:813.39378190):172.00036201):458.01028280):51.15862165):260.18636890):211.21903709):176.36059275):258.92058256):175.66625952):112.84163227):102.07472900,LAMPANG_THAI:2767.57395503):407.88753722,(ONG_BE:975.46940069,(DONGYING_LINGAO:749.03565862,LINCHENG_LINGAO:730.96434138):211.03059931):2208.95523241):116.58596453,(BAODING_HLAI:1301.43989198,(LI_BAODING:955.13599888,LI_TONGSHI:970.86400112):348.56010802):2013.24098364):316.39327527,((JINXIU_LAKKIA:707.43321137,LAKKJA:731.56678863):2615.35704276,((((KAM_ZHANGLU:736.02142117,ZHANGLU_DONG:726.97857883):1056.05531241,TIANZHU_SHIDONG_NORTHERN_DONG:1790.44468759):291.25997015,SOUTHERN_DONG:2103.99002985):766.44542266,((((DONGMEN_MULAM:805.89237945,LUOCHENG_MULAO:780.10762055):240.79285055,MULAO:1022.70714945):1226.25521182,CHADONG:2234.49478818):217.83791556,((((LALIU_MAK:839.54164079,TAIYANG_AI_CHAM:840.45835921):680.95799969,MAK:1529.04200031):530.37116518,(MAONAN:472.93653513,XIANAN_MAONAN:488.06346487):1544.62883482):155.69192016,(TEN_2:1778.36203656,(((SANDONG_SUI:1192.51974375,SUI:1163.48025625):218.40199819,SHUIQING_SUI:1407.09800181):359.47049592,(TEN:1444.41093221,(SUI_PYO:887.78321521,(SUI_JUNG_CHIANG:508.64916064,SUI_LI_NGAM:508.35083936):356.71678479):544.33906779):299.27950408):33.32546344):409.24557984):285.31052194):395.45399140):458.99989084):275.01510964):48.44056067,(TA_MIT_LAHA:3435.01184126,((BUYANG:2276.71888876,ECUN_BAHA_BUYANG:2296.28111124):817.65629411,(PUBIAO:2935.15065676,((BAHA_BUYANG:1517.15498153,PAHA:1532.84501847):1128.69356549,(LAHA:1921.91046836,PROTO_KADAI:1862.08953164):721.05643451):268.47434324):194.40620589):326.64440874):225.88587431):171.30090852,(((JINCHANG_WHITE_LACHI:2403.05054110,LACHI:2411.94945890):461.49127375,WHITE_LACHI:2863.00872625):887.20482593,(HONGFENG_GELAO:3678.29048872,(MULAO_KADAI:3551.90231765,(ZHENFENG_GELAO:3443.30202291,((JUDU_GELAO:2052.11465211,NIUPO_GELAO:2041.88534789):1189.85375301,((GELAO_LAOZHAI:2114.46752155,GELAO_QIAOSHANG:2135.53247845):261.74143129,(GREEN_GELAO:1227.61149549,(GELAO:623.70161469,GELAO_WANZI:617.29838531):570.88850451):1214.50856871):818.83374699):204.79172709):147.34768235):83.67826128):81.30298657):89.17656880):114.93678750,((((HINUKH:2602.81439002,TSEZ:2561.18560998):204.10036612,(INKHOKWARI:1528.68596073,KHWARSHI:1531.31403927):1254.14963388):100.54719074,(HUNZIB:2389.19215166,(BEZHTA:1374.15470220,BEZHTA_2:1387.84529780):985.30784834):500.82780926):924.84049931,(((CHECHEN:1319.01725563,INGUSH:1324.98274437):1005.29577137,BATS:2318.20422863):1464.05903734,(((((((AGUL:2369.75631240,TABASARAN:2369.24368760):87.59040171,LEZGI:2472.40959829):447.94605686,(BUDUKH:1593.63143261,KRYZ:1615.36856739):1299.17894314):291.23903359,(RUTUL:2682.62473554,TSAKHUR:2654.37526446):550.76096641):237.57883646,KHINALUG:3446.13991354):103.06494147,UDI:3565.06005853):111.63320380,((DARGWA:3333.83386500,LAK:3341.16613500):267.50231618,((ARCHI:1087.22541132,ARCHI_2:1091.77458868):2458.10209548,(AVAR:3360.34909531,(AKHVAKH:2782.92955666,((ANDI:2358.41577317,CHAMALAL:2344.58422683):40.74736710,((BOTLIKH:1677.59019615,GODOBERI:1643.40980385):531.19368713,(KARATA:2058.65750638,(BAGWALAL:1691.18225831,TINDI:1687.81774169):365.84249362):135.18131287):176.75263290):409.66419334):554.43215469):201.53071702):80.80237132):31.99252862):104.31315504):42.96870479):133.42983203):23.55851743,(((MENINGGO:2660.71400537,MEYAH:2657.28599463):989.65332642,SOUGB:3655.34667358):259.45728442,(CHIQUITANO:3899.48249224,(((CHICKASAW:1068.47833177,CHOCTAW:1064.52166823):1006.28862862,MOBILIAN_JARGON:2084.71137138):978.53444866,(CREEK:2617.54168190,(MIKASUKI:2350.58051761,(ALABAMA:1231.37210523,KOASATI:1241.62789477):1096.41948239):265.45831810):448.12180134):790.37688276):54.05052808):53.27002446):20.58249687,(((((((((((((((EVENKI_POLIGUS_LITERARY:510.22854594,EWENKI_1:545.77145406):630.95135737,(EWENKI_2:978.88195414,OROQEN:980.11804586):179.29864263):70.79822651,KUR_URMI:1244.07677349):84.82098786,(NEGIDAL:992.48460144,NEGIDAL_VERCHOVSKI:980.51539856):320.30401214):174.24129258,OROCHI:1473.94620742):160.19789380,SOLON:1668.83335620):279.31166542,(HEZHE:795.61808509,(JURCHEN:169.46771138,NANAI_CHINA:165.53228862):609.38191491):1146.03599083):168.05153367,UDEHE:2092.57151321):217.09998557,(UILTA:1427.33433831,(NANAI:1035.43613269,ULCHA:1054.56386731):374.66566169):911.06895974):448.87567494,((MANCHU:1567.26336377,MANCHU_2:1568.73663623):422.05854016,(SIBE_MANCHU:1201.96828523,XIBE:1202.03171477):783.94145984):772.32500865):327.05501641,(EWEN:1627.93634854,(EVEN:1203.12014169,EVEN_2:1202.87985831):403.06365146):1489.31705390):645.20108972,(MOGHOL:3151.92295001,((MONGUOR:2823.59888575,SANTA_MONGOLIAN:2834.40111425):279.85221402,((DAUR:1729.94287523,TACHENG_DAGUR:1712.05712477):1225.35302213,((BURIAT_MONGOLIA:2365.27215390,BURIAT_RUSSIA:2350.72784610):605.10270749,(KALMYK:2423.84290766,MONGOLIAN:2413.15709234):523.14729251):2.39697787):152.58528598):44.82704999):593.64159216):106.09777682,((GILYAK_EAST_SAKHALIN:1895.50616524,GILYAK_SOUTH_SAKHALIN:1881.49383476):389.92681560,(GILYAK:1740.96875675,(GILYAK_NORTH_SAKHALIN:955.98046052,(GILYAK_AMUR:892.27249398,GILYAK_WEST_SAKHALIN:865.72750602):80.01953948):794.03124325):525.69818440):1560.11987455):71.51466633,((COAST_TSIMSHIAN:3790.55722691,KRENAK:3786.44277309):142.14841195,((JARAWA:2298.82247078,ONGE:2323.17752922):1497.66710427,(((AKA_BEA:624.84344747,SOUTH_ANDAMAN:615.15655253):1855.17646562,AKA_BALE:2501.82353438):971.35170026,((AKA_CARI:2230.57524557,AKA_KEDE:2252.42475443):643.30870368,(AKA_BO:2465.63042923,(AKA_KOL:1664.63977146,OKO_JUWOI:1650.36022854):809.86957077):431.19129632):568.96079974):359.67664573):104.77346305):10.57174991):53.42708779,((((((((YANOMAM:1271.01023861,YANOMAME:1300.98976139):627.87605729,YANOMAMI:1908.12394271):524.55243695,(SANIMA:1838.47774367,SANUMA:1843.52225633):609.82256305):251.99688856,(YANAM:2281.26794230,(YANAM_2:1808.28287649,(NINAM:993.81876567,SHIRISHANA:1005.18123433):784.71712351):482.73205770):413.75311144):1189.95304287,(LULE_AND_TONOCOTE:3703.89057077,VILELA:3704.10942923):185.07820713):39.95381070,(MAXAKALI:3474.38867528,PATAXO:3456.61132472):459.13993930):28.71447449,((DAZAGA:1173.47771081,TEDAGA:1175.52228919):2711.44491911,(MPUR:3715.89273394,((KALABRA:2781.50856500,MORAID:2812.49143500):533.88515623,(TEHIT:3217.16554988,((SEGET_WALIEM:2411.88168802,SEGET:2402.11831198):448.06586917,(MOI_WAIPU:2326.31967373,(MOI_STOKHOF_FLASSY:1382.42805467,MOI:1365.57194533):978.18032627):523.55913083):327.64695012):120.30234377):399.79476606):142.93789339):89.82678528):15.13327911,((((BERIA:3606.20423533,KARAS:3604.79576467):169.64948850,(KENABOI_1:3758.24592376,HATAM:3765.75407624):43.60051150):91.31920044,(YAMANA:3753.47366758,(HIGHLAND_TEQUISTLATEC:2340.32268993,OAXACA_CHONTAL:2340.67731007):1419.52633242):139.86829956):40.66209626,(((CHICOMUCELTEC:961.30143332,PROTO_HUASTECAN:965.69856668):708.28077124,(HUASTEC:1436.30835696,HUASTEC_VERACRUZ:1473.69164304):249.21922876):1718.35447177,((((((((TZOTZIL_SAN_ANDRES:905.93597717,TZOTZIL_VENUSTIANO_CARRANZA:924.06402283):353.26757663,TZOTZIL_ZINACANTAN_1600:1288.23242337):141.43784776,(TZOTZIL_HUIXTAN:860.88562822,ZINACANTAN_TZOTZIL:817.11437178):584.68715224):105.50306904,(PROTO_TZELTALAN:980.29135873,(TZELTAL_OXCHUC:794.01624172,TZELTAL_BACHAJON:782.98375828):198.20864127):518.18443096):817.03034657,(TOJOLABAL:2115.69845610,(CHUJ:1134.24616662,CHUJ_SAN_MATEO_IXTATAN:1137.75383338):997.80154390):215.84465343):266.24724742,((CHORTI:1616.07379664,CHORTI_JOCOTAN:1596.92620336):494.86969308,((CHOL_TILA:895.11416886,CHOL_TUMBALA:913.88583114):933.51850657,(CHONTAL_TABASCO:1726.98344382,(CHOLTI:1367.04300478,(PROTO_CHOLAN:745.85130330,PROTO_GREATER_TZELTALAN:713.14869670):639.45699522):357.76655618):77.04399343):311.31780692):486.22736195):242.12615692,(MAYA_YUCATECA:2295.83491073,(LACANDON:1878.43799123,((MOPAN:402.62952129,MOPAN_SAN_LUIS_PETEN:398.37047871):1316.54775286,(ITZAJ:1257.82252806,(MAYA_YUCATAN:776.11088082,PROTO_YUCATECAN_MAYAN:781.88911918):480.67747194):458.32724714):132.49950877):430.66508927):563.25519074):394.79161816,((((((((((((MAM_SAN_GASPAR_IXCHIL:775.98042342,MAM_SAN_JUAN_ATITLAN:776.01957658):180.27114714,MAM_SAN_ILDEFONSO_IXTAHUACAN:947.22885286):211.92413137,(MAM_SAN_RAFAEL_PETZAL:984.44750807,MAM_TODOS_SANTOS_CUCHUMATAN_3:991.55249193):173.57586863):124.87690491,MAM_SAN_PEDRO_NECTA:1284.24809509):110.56380904,(MAM_SANTIAGO_CHIMALTENANGO:1222.59398784,(MAM_SAN_SEBASTIAN_H:1141.17413373,MAM_SANTA_BARBARA:1134.82586627):90.90601216):162.93619096):136.51970623,(MAM_CABRICAN:1444.00698657,(SOUTHERN_MAM_SAN_JUAN_OSTUNCALCO:1350.22656423,((MAM_SAN_JUAN_OSTUNCALCO:1014.17162199,MAM_SAN_MARTIN_SACATEPEQUEZ:1015.82837801):231.03592499,(MAM_CONSEPCION_CHIQUIRICHAPA:922.48484213,(MAM_CAJOLA:603.93817608,MAM_SAN_MIGUEL_SIGUILA:626.06182392):282.51515787):336.33907501):114.83593577):99.30551343):84.52814533):143.89289443,NORTHERN_MAM_SAN_ILDEFONSO_IXTAHUACAN:1686.55192979):122.54044523,(MAM_TACANA_3:1352.91310829,(MAM_TECTITAN:1248.39514181,(MAM_TACANA_1:1021.35623767,MAM_TACANA_2:1026.64376233):224.10485819):102.58689171):453.42537509):93.47873972,(MAM_TODOS_SANTOS_CUCHUMATAN_1:1435.46208261,MAM_TODOS_SANTOS_CUCHUMATAN_2:1427.53791739):463.00124075):51.13356617,MAM_NORTHERN:1941.54514477):296.49429740,TECO_TECTITAN:2225.81722604):622.12320296,(((EASTERN_KEKCHI_CAHABON:703.00836919,WESTERN_KEKCHI_SAN_JUAN_CHAMELCO:722.99163081):403.85001844,KEKCHI:1125.14998156):1506.62781279,(((((((PROTO_GREATER_QANJOBALAN:848.36479748,PROTO_MAYAN:846.63520252):248.08407191,MOCHO:1084.91592809):195.28297681,(PROTO_GREATER_QUICHEAN:1169.15918114,PROTO_MAMEAN:1186.84081886):115.84202319):334.61563326,PROTO_MAYA:1608.69686674):403.27997260,((JACALTEC:1603.73018315,JAKALTEKO_EASTERN:1585.26981685):52.70001670,(JACALTECO_WESTERN:1309.33059787,(ACATECO_SAN_MIGUEL_ACATAN:1028.67349952,QANJOBAL_SANTA_EULALIA:1011.32650048):285.66940213):342.17498330):375.40752740):319.82255570,((AGUACATEC:1256.51020631,AGUACATECO_AGUACATAN:1249.48979369):880.22549596,(IXIL_CHAJUL:1306.66453303,IXIL_NEBAJ:1295.33546697):824.02450404):217.62275680):131.39939027,(((POCOMAM_EASTERN:305.57591230,POCOMAM_SAN_LUIS_JILOTEPEQUE:302.42408770):1000.27330374,(POQOMCHI_WESTERN:113.92695420,WESTERN_POCOMAM_SAN_CRISTOBAL_VERAPAZ:115.07304580):1169.72669626):913.74729377,((((((((((WESTERN_QUICHE_MOMOSTENANGO:258.57612416,WESTERN_QUICHE_TOTONICAPAN:253.42387584):66.55150584,CENTRAL_QUICHE_SANTA_MARIA_CHIQUIMULA:297.94849416):339.58711632,WESTERN_QUICHE_SANTA_CATARINA_IXTAHUACAN:655.66288368):249.42789474,SIPAKAPENSE:903.32210526):172.80795594,USPANTEKO:1068.06704406):230.61085925,(EASTERN_QUICHE_RABINAL:977.57204317,SACAPULTECO_SACAPULAS_CENTRO:989.42795683):314.43601575):102.13836106,CENTRAL_QUICHE:1419.94757644):315.14240180,(TZUTUJIL_WESTERN:1343.39235986,((TZUTUJIL_SAN_JUAN_LA_LAGUNA:895.75856001,TZUTUJIL_SANTIAGO_ATITLAN:876.24143999):205.31714547,(SOUTHERN_CAKCHIQUEL_SAN_ANDRES_ITZAPA:628.81000105,(WESTERN_CAKCHIQUEL_PATZUN:598.16187613,(NORTHERN_CAKCHIQUEL_SAN_MARTIN_JILOTEPEQUE:367.33231694,NORTHERN_CAKCHIQUEL_TECPAN:376.66768306):219.83812387):24.93999895):468.49535453):245.88889014):374.80657281):55.11479959,QUICHE:1765.00446311):116.09427301,(KICHEE_CUBULCO:1545.03647652,((KICHEE_SAMAYAC_1:505.72589369,KICHEE_SAMAYAC_2:507.27410631):883.14273914,((KICHEE_CUNEN_1:800.28382718,KICHEE_CUNEN_2:783.71617282):490.14696637,((KICHEE_RABINAL:780.32916255,KICHEE_SAN_MIGUEL_CHICAJ:803.67083745):439.29775302,(((KICHEE_JOYABAJ_1:904.78678897,KICHEE_JOYABAJ_2:906.21321103):139.28225125,(KICHEE_SAN_ANTONIO_ILOTENANGO:900.13755002,KICHEE_ZACUALPA:903.86244998):143.21774875):102.53651109,((((KICHEE_NAHUALA_1:558.34399511,KICHEE_NAHUALA_2:547.65600489):103.20602441,KICHEE_SANTA_LUCIA_UTATLAN:660.29397559):158.73627530,KICHEE_SANTA_CLARA_LA_LAGUNA:831.76372470):290.22968447,(KICHEE_CHICHICASTENANGO:999.40908024,(KICHEE_MOMOSTENANGO:873.71960463,(KICHEE_CANTEL:846.04584804,(((KICHEE_ALDEA_ARGUETA_SOLOLA:567.48470787,KICHEE_TOTONICAPAN_1:569.51529213):24.97031023,KICHEE_SANTA_CRUZ_DE_EL_QUICHE:581.02968977):148.74513521,((KICHEE_SANTA_MARIA_CHIQUIMULA_1:390.63732887,KICHEE_SANTA_MARIA_CHIQUIMULA_2:392.36267113):298.27818400,(KICHEE_TOTONICAPAN_2:646.66083498,(KICHEE_SAN_JOSE_CHIQUILAJA_QUETZ:424.01720679,KICHEE_ZUNIL:428.98279321):226.83916502):58.34681600):46.06736479):92.82915196):29.62414537):129.80966976):119.02226865):33.64122328):102.75937588):51.14014300):89.17781750):178.03713188):331.09227785):338.27555019):256.32495303):150.70897109):230.65703597):392.13627435):159.48819022):544.21327400):23.73928762):11.72364835):5.16265715):8.60008229):1.95603734,(((((((((((ARO:2582.14827259,EITIEP:2600.85172741):487.84902675,KOMBIO:3081.65097325):53.77259061,(YAMBES:1607.28709991,YAMPES:1605.71290009):1529.85240939):520.18072698,(URAT:3491.28777903,(SELEPUT:3072.80843108,YAHANG:3057.19156892):450.21222097):143.66302302):50.88579201,(NABI:3626.13457012,(ABU:2577.40824260,(BUKIYIP:1648.92607275,(ARAPESH2:617.41282662,ARAPESH:603.58717338):1065.07392725):940.34175740):1028.24042988):89.16498924):113.16001746,(((KUKWO:3428.63065926,AIKU:3418.36934074):179.17439274,(BRAGAT:3002.28794662,SRENGE:2999.71205338):575.82560726):105.31986262,((WALMAN:2243.11425651,WALMAN_CHINAPELI:2240.88574349):1173.74546880,(YERI:2600.33917093,(AGI_AGEI:1614.79151672,AGI_YOLPA:1596.20848328):1009.66082907):816.50453120):288.99263738):110.53724817):122.12147213,(((((((OLO_LUMI:379.34926023,OLO_YEBIL:379.65073977):401.02710997,OLO_ERETEI:785.97289003):2812.78642298,GALU:3607.96357702):109.81826126,(AU:3482.44764866,NINGIL:3470.55235134):223.80673874):64.94503158,KARIRI:3761.42996842):95.04681181,BASQUE:3853.64068819):72.29552079,((((MULAHA_IAIBU:418.74170213,MULAHA:422.25829787):694.71168282,MULAHA_MULAHA:1135.78831718):2646.64490690,(WAM:1319.07868761,WOM:1315.92131239):2438.60509310):129.52759470,((MOLMO_ONE:3747.37605773,PELE_ATA_WASI:3754.62394227):57.32901889,(MAGORI:2988.77925962,(LAUA:2409.37919427,(DOMU:2279.58584293,MAILU:2247.41415707):169.12080573):600.22074038):798.29598111):72.99584280):28.18006515):23.03575444):29.34720756,(((ORIG:3748.46592299,KAROK:3773.53407701):145.37104423,(TIRIO:3773.01320308,EYAK:3766.98679692):129.87895577):38.77200298,(((TEMEIN:3661.64725219,PURI:3674.35274781):130.70120837,SUMERIAN:3827.29879163):60.04069151,(WIRU:3730.83279926,(TOFAMNA:3636.21483052,(DUBU:2813.93232294,TOWEI:2847.06767706):790.78516948):84.66720074):123.70930849):81.22799702):25.74727486):2.74975081,(((((((PAWNEE:1748.35834049,PAWNEE_2:1743.64165951):974.22357792,KITSAI:2701.27642208):245.76164367,ARIKARA:2966.48835633):511.60507144,(WICHITA:2479.66685927,WICHITA_2:2482.33314073):987.95742856):342.47406326,CADDO:3822.18218674):95.04607103,(QAWASQAR:3847.92256256,(MORAORI:3681.45159930,WARAO:3689.54840070):132.07743744):73.85236647):58.34983627,(((SANDAWE:3794.86191394,ABIPON:3789.13808606):84.01736220,(ABUN:3694.35917490,MAI_BRAT:3715.64082510):139.98263780):62.35649122,((LILAU:2904.53135799,MONUMBO:2883.46864201):946.20388649,(SUBTIABA:2976.55439974,(AZOYU_TLAPANEC:1844.26221990,(TLAPANEC_MALINALTEPEC:1645.64327566,(TLACOAPA_MEPHAA:902.97810947,(MEPHAA_ACATEPEC:786.91822079,TEOCUITLAPA_MEPHAA:787.08177921):95.02189053):763.60672434):203.86278010):1114.44560026):913.46798851):52.68647753):57.91542252):10.65843706):4.83374491,(((((((LEHAR:1671.01303328,SAFEN:1645.98696672):137.92069193,NON:1783.07930807):828.60968039,(PALOR_2:1781.62680223,(NDUT_FALOR:1665.73014465,PALOR:1657.26985535):117.37319777):838.45281961):1164.59315291,(YALE_KOSAREK:2857.61989697,(UNA:2248.68830880,(EIPOMEK:2035.36583446,KETENGBAN_BIME:2054.63416554):227.81169120):621.38010303):883.45372209):91.88083079,(((BALANTA:1863.37549492,BALANTA_GANJA:1898.62450508):1758.00504142,NALU:3629.99495858):172.12371588,((DIOLA:2732.80763908,JOLA:2725.19236092):994.94740947,(PAPEL:3324.71203667,(MANKAN:2698.96034042,(MANJACA_CHURO:899.03670835,MANJACA_COSTA_DE_BAIXO:888.96329165):1803.53965958):643.03796333):383.61509053):92.47003412):68.66604421):32.93234676,((((JIAMAO:3318.71153254,BAUZI:3309.28846746):233.36519131,WAMEY:3526.13480869):217.14515910,(BIAFADA:3282.15269322,PAJADE:3269.84730678):477.35484090):105.62374253,(SERER_SINE:3627.75311411,(FULFULDE:2330.93693251,(FULFULDE_MAASINA:2076.83399588,(PULAR:1977.87165004,(FULA:1408.90694014,FULFULDE_ADAMAWA:1412.09305986):559.62834996):99.66600412):232.31306749):1283.30938589):229.63016372):59.58059270):46.54205365,(((((((DIDINGA:2460.78259959,ZILMAMU:2507.21740041):61.75679286,BAALE:2543.24320714):210.25932943,MURLE:2758.74067057):768.74111025,(KWEGU:3284.55372139,(MEEN:2490.61706005,(MURSI:1931.73490530,TIRMA:1939.26509470):583.88293995):759.19627861):256.21201475):155.94296204,MESENGO:3683.58047546):235.86619876,(XINCA:3747.26364933,(LENCA_EL_SALVADOR:3005.12132417,LENCA_HONDURAS:2993.87867583):754.23635067):143.75880124):33.29981995,(((((BANAWA:906.96302719,JAMAMADI:906.03697281):601.66801872,JARAWARA:1501.33198128):1207.46659417,(MADIJA:2363.34635616,(DENI:2224.47875357,KULINA_ARAUA:2255.52124643):123.65364384):346.90840583):582.07556523,PAUMARI:3259.36193477):626.38442066,(TANACROSS:3448.83757234,(((DOGRIB:2506.21909378,HARE:2483.78090622):766.49735964,KUTCHIN:3276.00264036):103.26192495,(C_CARRIER:3188.39712808,((((((JICARILLA:544.96125885,SAN_CARLOS:555.03874115):654.35003471,NAVAHO:1203.14996529):186.34625484,(CHIRICAHUA:1260.08364245,LIPAN:1288.91635755):118.90374516):468.87296758,NAVAJO:1881.25203242):495.90221738,JICARILLA_APACHE:2371.78528262):651.47643446,(((CARRIER:1820.95050931,CHIPEWYAN:1852.04949069):814.92792331,SARCEE:2639.07207669):211.70594035,((BEAVER:2350.05375345,GALICE:2388.94624655):405.25100571,((HUPA:2022.84520520,HUPA_2:2002.15479480):315.50098404,(KATO:2250.94371513,MATTOLE:2262.05628487):39.99901596):445.74899429):115.57530965):148.49036242):177.56478598):185.85135630):69.05500578):473.24289868):41.06622314):15.34123950):7.35934315):8.29373199,((((((((((((((((((QUICHUA_BOLIVAR_CACHISAGUA:267.16122480,QUICHUA_CHIMBORAZO_TROJE:279.83877520):82.57746346,(QUICHUA_COTOPAXI_TIGUA:302.39855451,QUICHUA_TUNGURAHUA_SALASACA:295.60144549):58.67253654):34.11074583,(QUICHUA_COTOPAXI_PAPAURCO:350.62347938,(QUICHUA_COTOPAXI_COMPANIA_GRANDE:276.78377498,QUICHUA_TUNGURAHUA_GUAPANTE:266.21622502):77.37652062):41.57675417):132.81217582,(QUICHUA_LOJA:475.79403687,(QUICHUA_CHIMBORAZO_NIZAG:381.34389462,(QUICHUA_AZUAY:272.24668050,QUICHUA_CANYAR:270.75331950):124.15610538):76.70596313):43.10969918):129.95807512,QUICHUA_PICHANCHA:636.19036238):47.06221032,QUICHUA_IMBABURA_2:687.15653968):161.31099338,QUECHUA_IMBABURA:861.47025662):206.68250911,(INGA:879.45662732,QUECHUA_NAPO_LOWLAND:902.54337268):179.39561589):189.53393924,((QUECHUA_CHACHAPOYAS:888.15592252,QUECHUA_DOLTO_AMAZONAS:920.84407748):157.59003844,(CHIMBORAZO_QUICHUA:894.29716712,(SERENA:597.86266664,TROJE:616.13733336):264.20283288):181.53496156):199.10277951):201.31972337,(INGA_PUTUMAYO:1342.01634682,QUECHUA_PASTAZA:1332.98365318):101.88144851):324.04446131,(((QUECHUA_DE_AMBO_HUANUCO_PASCO_PASCO:637.43666662,QUECHUA_DE_HUANUCO:623.56333338):786.39342322,QUECHUA_NORTH_JININ:1429.10657678):170.70403670,(((CHACPAR:768.56637805,HUANUCO:770.43362195):310.15618637,YANAC:1091.34381363):242.66588065,(CHETILLA:971.21877746,(INKAWASI:603.10546449,QUECHUA_DE_LAMBAYEQUE:587.89453551):378.78122254):333.83411935):271.79596330):186.86252111):62.80391008,(QUECHUA_AYACUCHO:1522.33256903,((QUECHUA_CUSCO_COLLAO:1070.33878308,QUECHUA_DE_CUSCO:1074.66121692):254.08256355,(((LARAOS:905.40040245,QUECHUA_AYACUCHO_2:916.59959755):81.16156197,ATALLA:985.83843803):65.06202309,((MARAGUA:483.96410706,POCONA:490.03589294):230.04903139,(CUZCO_GNL:564.78182679,(PUNO_CITY:501.89384105,(CURVA:238.25233969,TAQUILE:238.74766031):259.60615895):69.96817321):150.45096861):337.68797691):257.91743645):192.01118097):332.19517439):204.24911662,QUECHUA_DE_LA_NACION_WANKA:2039.85467366):413.35349824,QUECHUA_HUAYLAS_ANCASH:2477.78431914):1124.98769079,((((HUACANA:317.08398267,PUKI:308.91601733):17.77645655,SULLKATITI_TITIRI:341.72354345):1132.88466378,CENTRAL_AYMARA:1450.36533622):456.09125920,((JAQARU:848.89245980,JAQARU_2:850.10754020):119.66958336,(JAQARU_3:413.62139148,KAWKI:410.37860852):578.58041664):932.90874080):1653.71771922):290.26520147,(GUNUNA_KUNE:3820.15247922,(YURACARE:2074.22765412,YURACARE_YURUJURE:2090.77234588):1724.34752078):89.47062503):38.46014783,(((FALI:3518.64463412,SHIDONG_BIAO:3585.35536588):213.75085602,CALLAWALLA:3767.74914398):133.50114482,(YANA:3800.93200925,(INGURA:3674.36231647,MANGARAYI:3695.63768353):115.06799075):83.62385518):36.40707972):44.78133144,(((((((((((((((STANDARD_GERMAN:1480.12847752,YIDDISH_EASTERN:1480.87152248):227.60254090,YIDDISH_WESTERN:1709.89745910):250.40900608,LUXEMBOURGISH:1972.84099392):63.07336291,(LIMBURGISH:1811.79581654,(EASTERN_FRISIAN:1255.39989688,NORTHERN_LOW_SAXON:1256.60010312):533.70418346):224.73913709):147.36021198,((ALSATIAN:1678.22681929,BERNESE_GERMAN:1673.77318071):426.89751218,(SAXON_UPPER:1729.16688398,SWABIAN:1723.83311602):368.85248782):86.40541302):133.07874693,PLAUTDIETSCH:2307.52281557):194.69935036,((FRISIAN_WESTERN:1975.59764445,NORTH_FRISIAN_AMRUM:2009.40235555):256.59113295,(BRABANTIC:1870.99537618,((AFRIKAANS:1370.28588337,DUTCH:1357.71411663):327.60204537,(STELLINGWERFS:1547.77307846,(WESTVLAAMS:1254.05461918,(FRANS_VLAAMS:1081.30172709,ZEEUWS:1088.69827291):175.94538082):286.97692154):148.64795463):157.12962382):381.94011705):275.29479026):96.53904292,(BERBICE_DUTCH_CREOLE:1844.38190890,NEGERHOLLANDS:1834.61809110):739.47951177):128.74711636,(GOTHIC:2319.05191603,(OLD_HIGH_GERMAN:2037.90173118,(OLD_ENGLISH:1840.79079396,(OLD_FRISIAN:1513.63437157,(OLD_LOW_FRANCONIAN:1109.49926056,OLD_SAXON:1094.50073944):427.86562843):322.70920604):204.09826882):272.44808397):408.80024692):127.61651750,(((FAROESE:2173.19383008,OLD_NORSE:2172.80616992):145.60377734,ICELANDIC:2304.39622266):301.18956421,(((JAMTLANDIC:1764.98262633,NORWEGIAN_NYNORSK_TOTEN:1758.01737367):229.35506455,SWEDISH:1985.64493545):205.45138022,(DANISH:2104.03667725,((GJESTAL_NORWEGIAN:393.30133302,SANDNES_NORWEGIAN:381.69866698):1406.54123951,(NORWEGIAN_BOKMAAL:1444.58276464,NORWEGIAN_RIKSMAL:1430.41723536):347.70876049):321.83832275):73.14236978):436.49793579):240.80670027):254.61634887,CIMBRIAN:3118.64067017):266.29143863,((((AUKAN:883.34744098,SARAMACCAN:890.65255902):282.04110059,SRANAN_TONGO:1183.95889941):435.55622637,SARAMACCAN_2:1624.69377363):1080.56496812,(SCOTS:2263.49338945,((((((BISLAMA:948.40882061,TORRES_STRAIT_CREOLE:953.59117939):306.92856043,TOK_PISIN:1234.57143957):160.32333860,PIJIN:1384.17666140):211.90051064,(KRIOL:1223.31836105,NGUKURR_BAMYILI_CREOLE:1235.68163895):414.03698936):152.09862626,(PICHI:1127.53311129,(KRIO_SL:551.26294663,KRIO:532.73705337):598.96688871):657.29199874):121.49278844,(GULLAH:1734.35700790,(((ENGLISH:901.74645837,GEECHEE:922.25354163):551.82768596,HAWAI_CREOLE_ENGLISH:1467.17231404):148.42044497,(JAMAICAN_CREOLE:1340.71868224,((GUYANESE_CREOLE_ENGLISH:876.49474413,VINCENTIAN_CREOLE:915.50525587):292.40273820,(LIMONESE_CREOLE:1145.65196130,(GRENADIAN_CREOLE_ENGLISH:952.61083542,(GHANAIAN_PIDGIN_ENGLISH:803.55979346,(KAMTOK:668.45071878,NIGERIAN_PIDGIN:663.54928122):130.94020654):218.13916458):133.47303870):44.31601180):157.39069276):249.89205503):131.96330460):176.10071742):359.86806075):451.75302504):651.76710267):322.36636675,CHINOOK_WAWA:3647.44478619):157.77353456,(MICHIF:3605.45187569,(((((((MAURITIAN:1337.58354046,SEYCHELLES_CREOLE:1363.41645954):159.23149456,SEYCHELLES_CREOLE_2:1516.76850544):364.84982977,REUNIONNAIS:1867.15017023):322.91359910,FRENCH:2187.21140090):153.25846208,(ST_LUCIAN_CREOLE_FRENCH:2104.56796899,((GUADELOUPE_CREOLE:1572.76116492,GUIANESE_CREOLE_FRENCH:1576.23883508):215.58003587,(HAITIAN_CREOLE:1534.97377900,KARIPUNA_CREOLE:1513.02622100):252.91996413):311.43203101):239.73372542):473.73403963,ARPITAN:2823.36361662):436.60634208,((((((GASCON:1416.53966112,LANGUEDOCIEN:1392.46033888):941.15414128,CATALAN:2377.84585872):267.97865635,FRIULIAN:2636.02134365):185.50393725,ROMANSH_SURSILVAN:2835.12106275):121.66112685,(LATIN:2773.01825581,(VLACH:2264.73497281,(ROMANIAN:825.51649393,ROMANIAN_2:834.48350607):1436.76502719):517.98174419):164.68262315):53.06663362,((((((JUDEO_ESPAGNOL:1359.43461984,SPANISH:1346.56538016):299.72349250,ASTURIAN:1643.27650750):395.28483475,(ARAGONESE:1812.88209868,GALICIAN:1813.11790132):216.71516525):313.75390084,ZAMBOANGUENO:2358.74609916):172.44194624,PAPIAMENTO:2501.80805376):318.44532540,((((CORSICAN:2176.10268008,ITALIAN:2188.89731992):40.97921290,(SARDINIAN:1959.80987707,SICILIAN_UnnamedInSource:1985.19012293):249.27078710):278.96821016,PORTUGUESE:2519.15678984):228.18070435,(((ANGOLAR:1220.32322255,SANTOMENSE:1201.67677745):540.81430332,PRINCIPENSE:1758.18569668):845.54024886,(KORLAI:2204.41307269,(CAPE_VERDEAN_CREOLE:1614.27798774,PAPIA_KRISTANG:1618.72201226):585.58692731):412.20975114):108.99117065):104.74412772):161.36793669):267.77915597):364.42324638):207.66511915):43.37715148,(((((BRETON:2018.35324238,CORNISH:2038.64675762):242.75060722,WELSH:2257.24939278):1339.12091806,SAURASHTRA:3581.12908194):169.09266547,(MANX:3090.42100335,(GAELIC_SCOTTISH:2950.85159694,(IRISH_GAELIC:2784.12217331,OLD_IRISH:2761.87782669):169.14840306):156.57899665):679.45420953):83.51354002,((((((((((((BOSNIAN:595.27930292,CROATIAN:585.72069708):281.02812900,SERBOCROATIAN:866.97187100):401.84562917,SLOVENIAN:1259.65437083):329.63226279,(BULGARIAN:1304.94933517,MACEDONIAN:1289.05066483):320.99273721):238.49927085,OLD_CHURCH_SLAVONIC:1839.06322915):62.66032131,(CZECH:1308.98931157,SLOVAK:1317.01068843):603.77717869):224.48839174,(KASHUBIAN:1759.05014082,(POLISH:1688.93941394,(UPPER_SORBIAN:1216.56786026,(LOWER_SORBIAN:873.63626689,LOWER_SORBIAN_2:879.36373311):328.43213974):467.81058606):101.19985918):359.35926451):257.81846211,(BELARUSIAN:1903.12646975,UKRAINIAN:1945.87353025):497.30067852):105.15649375,(NINILCHIK_RUSSIAN:2162.15427065,RUSSIAN:2186.84572935):349.23803750):1077.80052466,(OLD_PRUSSIAN:3056.02602151,(LATVIAN:2602.65952720,LITHUANIAN:2593.34047280):435.97397849):553.91920190):221.71204383,(((GREEK_ANCIENT:2860.61676846,GREEK:2878.38323154):536.36561644,PROTO_INDO_EUROPEAN:3398.63438356):308.60349514,(HITTITE:3613.53557636,(TOCHARIAN_B:2402.10949127,(COMMON_TOCHARIAN:1783.40008106,TOCHARIAN_A:1790.59991894):598.39050873):1240.96442364):91.36525486):107.66448205):25.87979556,(((EASTERN_ARMENIAN:1430.31828651,WESTERN_ARMENIAN:1422.68171349):2330.86689219,(DIGOR_OSSETIAN:1998.39761802,IRON_OSSETIAN:2031.60238198):1779.63310781):30.53319390,(((SINHALA:2822.32917861,VEDDA:2869.67082139):688.08383023,KASHMIRI:3537.91616977):155.66280248,((((((((((((((((BAFFA_PASHTO:215.12917315,OGHI_PASHTO:218.87082685):34.54796512,BATAGRAM_PASHTO:243.45203488):237.44706188,(CHARSADDA_PASHTO:351.06768182,SWABI_PASHTO:346.93231818):128.92793812):87.88582134,DIR_PASHTO:561.30167866):63.95217732,((MADYAN_PASHTO:343.63894218,MINGORA_PASHTO:344.36105782):166.33651945,(MARDAN_PASHTO:302.09048809,PESHAWAR_PASHTO:300.90951191):209.66348055):118.75094768):153.70134128,NORTHERN_PASHTO:805.16584622):96.85410157,(BAJAUR_PASHTO:703.42153536,MOHMAND_PASHTO:710.57846464):170.98183593):158.26684367,(CHERAT_PASHTO:876.55073147,JALLOZAI_PASHTO:901.44926853):152.86987508):235.42220729,(BAR_PASHTO:956.02216718,MALLAGORI_PASHTO:941.97783282):334.14615208):200.37485868,(((PARACHINAR_PASHTO:1179.50887919,THAL_PASHTO:1179.49112081):150.01432828,HANGU_PASHTO:1297.98567172):117.31711486,(ZAKHA_KHEL_AFRIDI_PASHTO:1408.38782842,((JAMRUD_AFRIDI_PASHTO:754.48435606,TIRAH_AFRIDI_PASHTO:768.51564394):444.91498225,(NINGRAHAR_PASHTO:1018.35246896,SHINWARI_PASHTO:1012.64753104):166.33501775):205.73717158):41.58913514):57.71730440):185.41409566,(((MIRAN_SHAH_PASHTO:1076.88915346,WANA_PASHTO:1091.11084654):223.27711669,BANNU_PASHTO:1316.22288331):185.50098826,((KARAK_PASHTO:918.91626912,LAKKI_MARWAT_PASHTO:899.08373088):322.62273937,(CHAMAN_PASHTO:874.26569514,(QUETTA_PASHTO:861.69512945,(PASHIN_KAKARI_PASHTO:829.53189106,(KANDAHAR_PASHTO:596.29243631,PISHIN_PASHTO:605.70756369):212.46810894):55.30487055):17.48430486):325.09601063):255.17088674):193.84486125):160.72680710,WANECI:1835.60724594):1359.48142071,ORMURI:3202.60256367):219.21581193,((MUNJANI:1965.54488687,YIDGHA:1979.45511313):1252.06458160,((SHUGHNI:2928.87854170,YAGHNOBI:2918.12145830):194.20499302,(ISHKOMAN_WAKHI:653.35801538,(YASIN_WAKHI:547.88293437,(CHAPURSAN_WAKHI:147.76452563,(CENTRAL_GOJAL_WAKHI:101.16811233,SHIMSAL_WAKHI:95.83188767):61.73547437):385.86706563):104.26698462):2494.38875698):93.43541840):187.74976424):51.41581623,((BALOCHI_EASTERN:2323.13255311,BALOCHI_WESTERN:2325.86744689):784.35271225,((((KIRMANJKI:2560.92016259,SIVEREK:2567.07983741):369.92806232,GURANI:2905.07193768):117.46597061,(KURDISH_CENTRAL:2509.28194518,KURDISH_KURMANJI:2511.71805482):520.03402939):38.90036596,(JUDEO_TAT:2677.32607559,(VAFSI:2637.68197099,((((EASTERN_FARSI:1464.54060157,TAJIK:1424.45939843):488.87788454,PERSIAN:1927.12211546):122.97597380,GILAKI:2091.77402620):89.45556592,(SHAHMIRZADI:2000.22909109,(NATANZI:1867.90680676,(SANGISARI:1680.70270060,(SORKHEI:1482.07864209,(LASGERDI:1079.16355474,SEMNANI:1091.83644526):409.92135791):198.29729940):174.46819324):165.58340891):157.81396533):446.57388839):40.66611191):417.20949733):39.17634049):341.72651978):159.40374759,(((PALI:3117.61592188,SANSKRIT:3137.38407812):171.58247562,AVESTAN:3312.41752438):240.84860935,(((((((((((((((((((BAGROT_SHINA:70.34999141,HARAMOSH_SHINA:66.65000859):113.73913513,(CHALT_SHINA:117.86595607,GILGIT_SHINA:117.13404393):63.51086487):45.57999356,HUNZA_SHINA:233.79500644):42.53223880,NAGAR_SHINA:270.21776120):85.33041239,(GUPIS_SHINA:205.14095492,PUNIAL_SHINA:209.85904508):138.95083761):151.13755634,(TANGIR_SHINA:451.28693125,(JELIL_CHILAS_SHINA:287.42304592,(GOHARABAD_SHINA:217.41309761,KHINAR_CHILAS_SHINA:227.58690239):66.57695408):182.46306875):28.38588116):99.82608931,BUNJI_SHINA:581.74812944):133.87735297,RONDU_SHINA:731.00545953):218.21384979,((KACHURA_SHINA:578.46847742,SATPARA_SHINA:580.53152258):89.90333676,(KHARMANG_SHINA:414.17063673,(GULTARI_SHINA:168.59754148,(ASTOR_SHINA:147.10063870,DASHKIN_SHINA:136.89936130):20.40245852):252.07936327):254.59666324):267.31178498):254.51162551,(((DAREL_SHINA:271.09585987,HARBAN_SHINA:274.90414013):308.67528790,SAZIN_SHINA:581.82471210):554.90667678,(JALKOT_SHINA:502.95362229,(KOLAI_SHINA:394.94040621,PALAS_SHINA:393.05959379):100.54637771):652.09332322):44.85373093):819.13436439,(SHINA_2:1775.49197951,(SHINA_GURESI:1127.30518057,SHINA_KOHISTANI:1107.69481943):671.50802049):178.00540612):193.18066521,USHOJO:2204.61340218):450.29616086,DOMAAKI:2648.60178835):130.02907886,(TORWALI:2639.48146346,(INDUS_KOHISTANI:2500.07521669,(((KALAMI:1950.96935574,KALKOTI:1922.03064426):263.28081718,KOHISTANI_INDUS:2177.21918282):138.98177743,(SAVI:1635.72028102,(PURIGAL_PHALURA:351.06222931,(ASHRET_PHALURA:210.47345113,BIORI_PHALURA:209.52654887):147.93777069):1277.02971898):663.04947257):162.72165831):151.86228654):101.00942479):182.09931308,(GAWAR_BATI:2657.24753527,((DAMELI:1850.33771655,DAMELI_2:1866.66228345):545.11846074,(ZUGUNUK_KALASHA:928.92144573,(GURU_KALASHA:730.42655517,KRAKAL_KALASHA:736.57344483):170.57855427):1475.25653926):232.31496473):307.77913636):183.66963366,(CHATORKHAND_KHOWAR:515.49132428,(PARGAM_NISAR_KHOWAR:368.75529786,(USHU_KHOWAR:312.55412411,(GARAM_CHISHMA_KHOWAR:202.97262991,(KESU_KHOWAR:148.11481154,ODIR_KHOWAR:155.88518846):43.02737009):106.94587589):64.61970214):151.25867572):2625.30881425):98.28515724,(EASTERN_KATIVIRI:1820.28399196,SHEKHANI:1831.71600804):1436.29501673):187.66181517,(BROKSKAT:1584.09937028,LADAKHI:1611.90062972):1824.37237978):93.23667989,(NAWAR_ZUTT:3309.52946613,((((((((((((((((HUNGARIAN_VEND_ROMANI:473.89622262,ROMUNGRO_ROMANI:459.10377738):290.63327049,GURVARI_ROMANI:754.86672951):109.25831426,LATVIAN_ROMANI:881.49168574):293.97985348,(EAST_SLOVAK_ROMANI:1096.68121144,(CRIMEAN_ROMANI:905.12647541,URSARI_ROMANI:881.87352459):192.31878856):75.98889652):93.85512059,(SELICE_ROMANI:1226.74309149,(GURBET_ROMANI:839.95966928,MACEDONIAN_DZAMBAZI_ROMANIAN:832.04033072):410.25690851):24.14487941):17.23345132,(BUGURDZI_ROMANI:1078.98492028,(SOFIA_ERLI_ROMANI:988.95341817,(KOSOVO_ARLI_ROMANI:626.12610841,MACEDONIAN_ARLI_ROMANI:630.87389159):370.04658183):91.76507972):186.27045493):61.02823574,(BANATISKI_GURBET_ROMANI:915.20848845,SREMSKI_GURBET_ROMANI:903.79151155):446.56746738):50.42936806,(LOVARA_ROMANI:1326.74288693,(SINTI_ROMANI:996.44884170,VLAX_ROMANI:1010.55115830):311.75711307):73.28742881):136.68367687,(SEPECIDES_ROMANI:1478.72002137,WELSH_ROMANI:1506.27997863):38.85245594):70.47782722,(LITHUANIAN_ROMANI:1126.03957576,NORTH_RUSSIAN_ROMANI:1135.96042424):483.75850091):82.39739304,BURGENLAND_ROMANI:1685.81061477):242.63113195,DOLENJSKI_ROMANI:1923.70871180):282.12864389,FINNISH_ROMANI:2222.67140494):166.96534142,ANGLOROMANI:2358.55455604):145.23735029,(NORWEGIAN_ROMANI:1292.06308611,SWEDISH_ROMANI:1309.93691389):1235.51811235):647.80795005,(CHAKMA_UnnamedInSource:3051.52901445,(MARATHI:2841.30831292,(KONKANI:2782.96803386,((((((((BHOIPURI:760.81258639,BHOJPURI:760.18741361):791.65749101,JAUNSARI:1589.84250899):389.46696875,(KUMAUNI:1810.09196682,NEPALI:1803.90803318):172.78303125):108.12980540,(BUNDELI:1946.12566867,HINDI:1910.87433133):163.99519460):177.52927240,(SADRI:2177.46799684,(MORANG:1842.90955559,(PROTO_THARU:1724.78984458,(CHITWAN:1510.46442978,(DANG:1179.57032026,RANA:1155.42967974):339.53557022):208.96015542):132.59044441):309.09450316):112.56447760):122.17630100,(ORIYA:2155.58419229,(ASSAMESE:2091.35900527,(BENGALI:1741.14217586,RAJBANSHI:1757.85782414):330.14099473):45.41580771):255.55416775):188.66148614,(GUJARATI:2222.84055370,MAITHILI:2220.15944630):362.87952948):77.37448063,(LAMANI:2544.25271518,((PUNJABI_MAJHI:1952.02103782,WESTERN_PANJABI_SHAHPUR:1958.97896218):414.77372500,((((HARYANVI:999.42803368,URDU:1053.57196632):512.66576686,AGRA_GUJARI:1562.33423314):266.84072435,PESHAWAR_CITY_HINDKO:1798.65927565):127.57186973,((((((PAKHA_GOLAM:96.00000000,PROTO_WESTERN_PUNJABI:96.00000000):46.91756261,(PROTO_SOUTHERN_HINDKO:97.82362955,TALAGANG:100.17637045):45.58243739):44.35327487,WAD_PAGGA:188.64672513):45.25418959,ATTOCK:232.74581041):139.21147643,(SINGO_DI_GARI:342.15233756,(PROTO_HINDKO:214.72848205,(JAMMUN:150.38610631,PROTO_NORTHERN_HINDKO:159.61389369):52.27151795):133.34766244):28.20258607):1414.10633345,((MENDHAR_GUJARI:1339.45997233,SERAIKI:1320.54002767):120.73204134,((((((ATTOCK_CITY_HINDKO:607.59977486,TALAGANG_HINDKO:615.40022514):153.71917826,MANSEHRA_HINDKO:752.78082174):194.93871451,(KOHAT_CITY_HINDKO:911.08304926,(PAKHA_GOLAM_HINDKO:343.50623788,WAD_PAGGA_HINDKO:339.49376212):564.91695074):44.68628549):86.42252735,BALAKOT_HINDKO:1059.63997265):93.87143842,(SHERPUR_HINDKO:1102.90171874,SINGO_DI_GARHI_HINDKO:1087.09828126):47.53481158):266.56491090,(((CENTRAL_AZAD_KASHMIR_GUJARI:1021.90410228,NORTHERN_AZAD_KASHMIR_GUJARI:1016.09589772):182.41199921,SOUTHERN_AZAD_KASHMIR_GUJARI:1186.08800079):101.22200987,((KAGHAN_GUJARI:1072.13909693,SOUTHERN_HAZARA_GUJARI:1075.86090307):161.21173271,((SETTLED_SWAT_GUJARI:589.41636302,TRANSHUMANT_SWAT_GUJARI:569.58363698):407.81489756,(GILGIT_GUJARI:607.04831414,(DIR_GUJARI:475.73596435,(CHITRAL_GUJARI:391.29764587,KUNAR_GUJARI:375.70235413):86.76403565):141.20168586):367.81010244):267.85076729):42.76236513):112.80325316):67.84950163):308.71654252):156.15219033):431.60139707):186.24874967):102.72012386):123.60185139):38.78690192):210.97458662):140.15945896):151.96171340):189.06251509):5.85905959):83.37951248):73.87129732):119.09564852):36.15666084):15.06202515):26.80652047):91.84379461):9.80870734):1.31802353):0.93534485,((((((((((((((((((((((NOWOLOKAKAN:466.81712529,SIENKOKAKAN:465.18287471):46.07829655,WOJENEKAKAN:508.92170345):70.44438661,BODUGUKAKAN:578.55561339):91.88102987,(FOLOKAKAN:277.37619416,GBELEBANKAKAN:288.62380584):390.11897013):191.63368516,(JULA_VEHICULAIRE:822.76353491,(TUDUGUKAKAN:705.74159931,VANDUGUKAKAN:709.25840069):120.23646509):51.05381484):653.70915230,(SIAKAKAN:1261.70784154,((KANIKAKAN:815.33877017,KARANJANKAN:810.66122983):338.78494959,(JULA_DE_KONG:874.40226532,((KOROKAN:486.19876561,NIGBIKAN:483.80123439):110.29594234,(KOYAGAKAN:387.61412995,SAGAKAKAN:391.38587005):201.45405766):273.22273468):297.15255041):104.82340846):249.93635551):100.09262308,(BARALAKAKAN:1262.21820190,FINANGAKAN:1274.78179810):343.07681051):153.38501325,(MAUKAKAN:1523.92700098,(WORODUGUKAKAN:1203.50610627,(KOROKAKAN:869.95624581,TENENGAKAN:864.04375419):321.99389373):329.07299902):252.77611956):546.98077612,(BOLON:1901.50026985,MARKA:1852.49973015):436.96990747):110.78024275,((BAMBARA:1589.94284108,MALINKE:1614.05715892):482.63347528,(MANDINKA:862.85162349,XAASONGAXANGO:876.14837651):1229.86652472):312.74807757):85.66533608,((KONO:1184.73048647,VAI:1183.26951353):772.81666345,(KURANKO:1291.09705226,LELE_GUINEA:1294.90294774):679.18333655):532.78046470):437.01773490,(JERI_KUO:1979.23816006,LIGBI:2005.76183994):957.28548776):240.92300986,(SUSU:1047.59067285,YALUNKA:1038.40932715):2182.67293740):262.15190340,(SEEKU:3096.88305552,(BANKA:2516.01434355,DUUNGOMA:2515.98565645):571.11694448):392.74528288):130.87806325,(SONINKE:3516.24797578,(BOZO_HAINYAHO:2842.02938844,(BOZO_JENAAMA:2225.29170797,BOZO_TIEYAHO:2196.70829203):653.97061156):655.00202422):93.24773021):35.62519544,SOUTHERN_BOBO_MADARE:3640.18680865):42.35110544,((((GURO:1104.38824376,YAURE:1111.61175624):1307.44974755,(MANN:2039.69217009,MWAN:2084.30782991):347.30025245):396.03314739,(WAN:1567.68929853,WAN_2:1543.31070147):1252.84185261):216.74714579,((((TOURA:2125.84580622,YAKOUBA:2145.15419378):508.60136376,GAGU:2650.39863624):158.24720891,(BENG:1582.86020777,BENG_2:1567.13979223):1219.37779109):188.73262698,(BISA:2898.50452664,((KYENGA:1822.28178648,SHANGA:1811.71821352):657.96874367,((BOKO:516.92905721,ILLO_BUSA:539.07094279):306.13721035,(BOKOBARU:551.21201475,BUSA_NIGERIA:549.78798525):292.61278965):1635.90625633):459.49547336):70.00174802):41.41301046):673.55646850):106.38223690,((KPELLE:2395.96841273,KPELLE_GUINEA:2386.03158727):298.46726102,(LOMA_LIBERIA:2223.30943649,(BANDI:1442.85115787,MENDE:1430.14884213):778.19056351):476.90773898):1114.24993461):73.50736219,(GOLA:3706.20840103,CHOLON:3749.79159897):172.85139197):55.08818274,(((PAEZ:2840.06009477,PAEZ_2:2840.93990523):890.77701126,ALEUT:3747.22298874):149.93349810,(SVAN:3699.34021089,(GEORGIAN:3221.27658973,(LAZ:1503.08029767,MINGRELIAN:1520.91970233):1695.22341027):452.65978911):211.81650190):50.73817820):31.54726539,(((BACAMA:3785.04919287,TAKELMA:3787.95080713):47.53677998,(USKU:3736.01161415,ANDAQUI:3742.98838585):107.96322002):81.49520198,(((((ALUTOR:1508.32366240,KORYAK:1496.67633760):809.08941647,CHUKCHEE:2324.91058353):279.44184755,PROTO_CHUKOTKO_KAMCHATKAN:2590.30815245):899.59521560,(N_ITELMEN:1578.47408120,S_ITELMEN:1614.52591880):1898.27978440):425.84787250,((((ST_LAWRENCE_YUPIK:1663.67429459,YUPIK_CENTRAL_SIBERIAN_CHAPLINO:1693.32570541):713.16499014,C_YUPIK:2395.33500986):537.81418550,YUPIK_SIRENIK:2921.43581450):305.98331704,(EAST_GREENLANDIC:2713.30661257,(WEST_GREENLANDIC:1774.53794204,(INUPIAQ:1585.27766194,(KANGIRYUARMIUTUN:1072.41980167,INUKTITUT_EASTERN_CANADIAN:1084.58019833):513.22233806):184.46205796):941.19338743):507.52449546):688.10915875):29.22354802):48.90203201):10.38848654,(((((((((((((((((BANIVA:1659.11797186,BANIWA:1644.88202814):197.39822316,(BANIWA_2:1552.32791320,CURRIPACO:1558.67208680):279.85177684):780.56379537,TARIANA:2629.31120463):89.33287386,MANDAHUACA:2692.91712614):113.84679576,CABIYARI:2786.21570424):207.37213250,(ACHAGUA:2763.24624512,(PIAPOCO:859.88013794,PIAPOCO_2:889.11986206):1868.75375488):254.74505500):290.68845405,(YUCUNA:1628.96015246,YUCUNA_2:1633.03984754):1666.71388970):154.42151591,(WAREKENA:2865.66754539,(MAIPURE:2589.71408358,YAVITERO:2581.28591642):265.33245461):596.50621847):127.34758498,TARIANO:3568.05768845):72.97245088,((((MEHINAKU:1493.85310081,WAURA:1494.14689919):1108.06220778,YAWALAPITI:2587.43779222):896.41623641,(PARESI:3017.83999088,SARAVEKA:3031.16000912):469.58376359):129.16183640,((BARE:3152.60893335,GUINAU:3199.39106665):341.73925910,(BAHUANA:3472.10323822,(MAWAYANA:3242.21397227,(WAPISHANA:1968.81621597,WAPIXANA:1965.18378403):1306.28602773):197.14676178):61.32324090):110.52566360):32.48824248):76.23756667,((PARAUJANO:2982.49989480,WAYUU:2972.50010520):709.71773933,((INAPARI:3219.96973815,PALIKUR:3180.03026185):270.44726184,(APURINA:3187.73573986,(MAXINERI:1744.57986380,(MASHCO_PIRO:1446.80234301,PIRO:1443.19765699):314.92013620):1433.76426014):296.92773816):196.96976067):62.20002489):58.24634035,(TAINO:3647.15337417,(LOKONO:3441.28262064,(CARIB_1665:2952.98581546,(GARIFUNA:2071.80220341,ISLAND_CARIB:2091.19779659):834.51418454):507.71737936):189.22162583):156.23847716):37.07152984,(((((IGNACIANO:1698.90728968,TRINITARIO:1706.09271032):1185.16069264,(KINIKINAU:2152.01832734,TERENA:2133.98167266):769.33930736):180.50620912,BAURE:3071.24379088):493.40773695,CHAMICURO:3577.09226305):152.38330399,(CAQUINTE:2985.98763274,(NOMATSIGUENGA:2733.63022568,(MACHIGUENGA:2519.82711289,(((ASHANINKA:1650.19003787,ASHENINKA:1643.80996213):488.54680727,CAMPA_DE_PERENE:2146.95319273):95.97205316,(ASHENINKA_PICHIS:379.57610521,(AJYININKA_APURUCAYALI:196.90137190,(ASHENINKA_PAJONAL:11.44184251,ASHENINKA_UCAYALI_YURUA:16.55815749):173.59862810):190.92389479):1868.65294684):287.73538711):202.90102432):277.91861726):701.38915695):115.19339325):51.09882152,((RESIGARO:939.52510657,RESIGARO_2:933.47489343):2732.07149400,((BORA:1828.77653594,MIRANA:1837.22346406):1348.68862469,(MUINANE:1056.73634486,MUINANE_2:1045.26365514):2146.56137531):500.92850600):212.88076222):35.56414719,(CAYUBABA:3753.96847617,(OBISPENYO:3641.03780802,(CRUZENYO:3180.66422088,(VENTURENYO:1561.30281242,(CHUMASH_BARBARENO:1524.16266895,INESENYO:1504.83733105):50.19718758):1623.83577912):445.21219198):114.53152383):175.16029052):39.08939289,(((((CACUA:1630.20479378,KAKUA:1621.79520622):1159.74901184,(NUKAK:701.16041372,NUKAK_MAKU:710.83958628):2079.50098816):816.66265323,(PUINABE:909.40203380,PUINAVE:913.59796620):2667.58734677):294.54896550,(MORE:2994.74438221,(ORO_WIN:2276.79539203,PAKAANOVA:2276.20460797):732.75561779):854.23228450):71.36344919,((((((GUAHIBO:1614.97556649,PLAYERO:1601.02443351):328.87678996,CUIBA:1949.62321004):703.99088445,(JITNU:725.26080472,MACAGUAN:717.73919528):1962.00911555):89.00992973,GUAYABERO:2735.99007027):1014.06688188,TIKUNA:3791.62061812):112.15382017,(((ONA:3393.85799095,TEHUELCHE:3416.14200905):321.02366514,PAYAGUA:3726.47633486):130.75926465,((MACA:3206.01992303,NIVACLE:3205.98007697):320.29751709,((CHOROTE:2404.21859882,CHOROTE_IYOWUJWA:2411.78140118):825.85137883,(WICHI_LHAMTES:2280.15809032,(WICHI_LHAMTES_GUISNAY:2135.96088474,(MATACO:1821.69892253,WICHI_LHAMTES_VEJOZ:1835.30107747):295.03911526):151.59190968):952.21112117):319.04623291):314.48292285):24.12694155):55.78572073):33.04042078):17.10841719,((((((((CUNA:1865.28321867,KUNA_YALA_SAN_BLAS:1839.71678133):1662.73248713,TUNEBO:3561.26751287):114.99649185,(BUGLERE_MURIRE:3499.62451264,BARI_COLUMBIA:3493.37548736):156.00350815):28.64625717,((DORASQUE:3500.85753084,TERIBE:3484.14246916):102.91298349,(BRIBRI:2520.89997558,(CABECAR_CHIRIPO:2394.04645766,CABECAR:2397.95354234):140.60002442):1069.83701651):98.18186783):58.88746625,((CHIBCHA:3591.35264264,RAMA:3592.64735736):97.27984620,(KOGUI:3306.69541638,(DAMANA:2767.30199656,IKA:2750.69800344):573.80458362):350.72015380):69.30003375):47.85568068,((BORUCA:3633.56331658,CHIMILA:3639.43668342):138.56583029,(PECH:3696.12743185,(GUAYMI:1581.89701659,NGABERE_MOVE:1596.10298341):2061.87256815):115.05916971):20.68728807):152.77914680,((((MAIDU_KONKAU:2164.14953136,MAIDU_NORTHWEST_NAKUM:2174.85046864):274.78736677,(NE_MAIDU:1999.33281446,NISENAN:2019.66718554):412.21263323):1256.44461764,(PROTO_WINTUN:2111.08017396,WINTU:2085.91982604):1593.43038236):155.99750418,(((WASHO:3702.00707304,MOSETEN:3728.99292696):92.21919929,(WAPPO:3287.13901808,YUKI:3288.86098192):521.03080071):53.23145201,((MUTSUN:2442.21233382,RUMSEN:2419.78766618):1265.42141512,(((MIWOK_BODEGA:1816.12898585,MIWOK_LAKE:1816.87101415):597.81995172,OLAMENTKE:2434.68004828):703.63899811,(PLAINS_MIWOK:2429.08164077,(S_SIERRA_MIWOK:2033.15675029,(CENTRAL_SIERRA_MIWOK:1359.23523642,NORTHERN_SIERRA_MIWOK:1384.76476358):623.34324971):384.91835923):692.86100189):574.54733488):139.01073549):30.91069894):66.78799188):23.51707723,(((((((((((ABUL:980.94077011,EBANG:962.05922989):731.52409951,UTORO:1693.47590049):480.56866087,LARU_SUDAN:2182.18133913):105.22326334,RERE:2257.90173666):254.67462929,SHIRUMBA:2554.32537071):215.53481469,LOGOL:2719.55893531):439.53484983,(MORO:2384.10807515,TIRO:2363.89192485):811.62921267):219.95229574,(KO1:3058.04665008,WARNANG:3049.95334992):362.57895426):442.23097698,((KATLA:3178.81949225,TIMA:3163.18050775):564.17762572,((DENGEBU:2222.56986735,NGILE:2185.43013265):396.21881800,(JOMANG:2478.50204716,(NDING:2376.53130347,TOCHO:2375.46869653):91.99795284):127.78118200):1145.44737428):112.12156209):95.40634724,((((PURHEPECHA:499.99439728,PURHEPECHA_2:484.00560272):537.95110564,PUREPECHA:1018.54889436):511.97645932,TARASCAN:1532.77354068):2351.73694233,((OCAINA:1289.20555442,OCAINA_2:1286.79444558):2277.58919590,(NONUYA:3377.42189847,((HUITOTO_MIKA:1294.30887657,HUITOTO_MURUI:1297.69112343):80.11765494,(HUITOTO_MURUI_2:1209.79416345,((HUITOTO_MINICA:820.59863116,HUITOTO_NIPODE:832.40136884):173.64402803,(HUITOTO_MINICA_2:597.77419662,HUITOTO_NUPODE:605.22580338):385.35597197):195.95583655):184.75734506):2007.76560153):170.22330410):338.00524517):70.03882793):14.38452410,(((((((ASSINIBOINE:1403.86958831,LAKHOTA:1403.13041169):506.39526717,(DAKOTA:1447.84447285,LAKOTA:1464.15552715):466.85473283):953.80601890,WINNEBAGO:2899.81898110):25.99264952,(IOWA-OTO:2834.45438941,(OMAHA-PONCA:2229.95075495,(KANSA:2031.45341799,(OSAGE:1806.27589161,QUAPAW:1820.72410839):235.54658201):186.54924505):585.67061059):107.02297548):530.62047348,(TUTELO:2959.20190852,(BILOXI:2909.78259418,OFO:2892.21740582):62.29809148):477.68421402):170.20270696,(MANDAN:3442.99734004,(CROW:2909.12679665,HIDATSA:2907.87320335):545.50265996):161.07854304):344.49150116,(((((MOCOVI:2397.65404915,PILAGA:2388.34595085):498.31473994,TOBA:2890.18526006):913.84278259,ESKAYAN:3785.40721741):20.57300070,(ABUI_TAKALELANG:3736.57430359,KADIWEU:3738.42569641):101.42699930):98.65814521,(LEKO:3820.72604755,((((NYAMBEENGGE_1:1276.16029040,NYAMBEENGGE_2:1280.83970960):989.95179101,BUNOGE:2291.04820899):500.25571478,AMPARI_PA:2760.99428522):640.37894027,(((((ANA_TINGA:1962.75851246,YANDA:1947.24148754):196.78662049,TEBUL_URE:2152.21337951):552.61486069,(DOGON_BONDUM_DOM:2677.02866111,DOGON_DOGUL_DOM:2696.97133889):24.26013931):437.74080093,WALO_KUMBE:3142.94669907):102.87443059,((((DOGON:1576.62866956,DOGON_DONNO_SO:1595.37133044):615.21504672,DOGON_TENE_KAN:2189.28495328):354.98745399,DOGON_TOMO_KAN:2549.26254601):299.89082989,(DOGON_JAMSAY:2350.38804920,(DOGON_TORO_TEGU_NEMGUENE:1824.42662812,(DOGON_TORO_TEGU_IWRA:801.56857831,DOGON_TORO_TEGU_PIRINGUA:781.43142169):1009.57337188):523.11195080):528.49979511):382.92635066):177.27926286):388.00832745):95.55718682):38.18492096):12.70100523):7.79835437):3.36165701):6.36960781):3.25773031):2.29333968,((((((((((((((((CASUARINA_COAST_ASMAT:1338.06104594,PROTO_ASMAT:1347.93895406):544.70720733,CITAK:1895.29279267):208.46794745,ASMATH_NORTH:2090.53205255):329.41250274,(ASMAT_CENTRAL:885.78091882,ASMAT_YAOSAKOR:882.21908118):1533.89999726):524.89564914,(KAMORO:2364.63426258,SEMPAN:2400.36573742):550.35435086):460.75777581,(IRIA_ASIENARA:1443.67161163,IRIA:1487.32838837):1929.41409919):345.76931205,(KONERAWSCH:2419.16421816,(KOMELOMSCH:1933.26844448,MOMBUN:1946.73155552):504.33578184):1284.15646920):131.45751278,(((JAKAJ:3080.03891461,WARKAJ:3095.96108539):294.55294639,MARINDINEESCH:3399.94705361):311.65496218,((BEGUA:796.61147353,ZIMAKANI:771.38852647):1925.75632643,((BOAZI_KUINI:1237.85646557,KUINI:1238.14353443):1070.35291793,(BOAZI_BOAZI:1626.03291531,(BOAZI:1140.85920135,(BOAZI_SOUTH:860.85923010,SOUTH_BOAZI:845.14076990):300.14079865):476.46708469):638.08458207):439.36867357):995.71222532):165.25110538):35.34823396,((((MINANIBAI:3144.91686837,TAO_SUAMATO:3117.08313163):291.41029484,IPIKO:3458.08970516):299.55557553,OKSAPMIN:3738.94442447):102.65621841,((TABO_WAIA:984.91004870,WAIA:988.08995130):2560.99753638,(((((GOPE:728.49119514,URAMA:707.50880486):871.33893853,(KEREWO:1549.15548939,MORIGI:1546.84451061):52.91106147):386.82065859,GIBAIO:1981.30434141):123.79770472,ANIGIBI:2120.20229528):722.12011634,((BAMU:1611.62848377,BAMU_2:1624.37151623):718.08518458,(WABUDA:2158.84558613,(KIWAI:1425.89180609,(DOMORI:1330.07824248,(S_KIWAI_SC_MAWATA:965.13903159,(S_KIWAI_SC_TURETURE:314.58632221,TURETURE:316.41367779):646.86096841):367.42175752):111.48319391):704.15441387):179.22731542):508.13574304):730.97609644):253.18606675):67.61287139):6.11534689,(((((AGHU:2297.43235202,PISA:2283.56764798):449.01749428,(SIAGHA:745.06578253,SJIAGHA:753.93421747):1958.23250572):622.89356532,(KOMBAI:3094.18579732,(WAMBON:2327.35217409,(KAETI_DUMUT:880.97532857,KAETI:890.02467143):1450.64782591):772.31420268):246.45018468):256.22156869,(KOROWAI:3420.02117406,SAWUJ:3423.97882594):186.79405631):281.32944335,(WAGARABAI:3671.29832860,(MIAN:3382.85660312,((((ANGIYAKMIN_FAIWOL:1679.95060076,BIMIN:1698.04939924):542.62064416,TIFAL:2229.87935584):296.76918662,TELEFOL:2540.73081338):617.19358241,(NINGGIRUM_KAWOMA:2749.28761792,((NINATIE_MUYU:460.07959520,NORTH_KATI:440.92040480):1475.04685589,((DIGOELEESCH:729.13133708,DIGUL_MUYU:712.86866292):921.22509459,(METOMKA_MUYU:1014.44558563,SOUTH_KATI:998.55441437):615.02490541):290.95314411):855.52488208):391.93923009):248.57699063):217.06104640):238.78627931):30.28813364):33.78628897,(((((DARIBI:3217.31561296,FOLOPA:3182.68438704):428.36026424,BIKARU:3659.63973576):131.64850192,(PAWAIA:2581.81736894,PAWAIAN:2573.18263106):1200.72649808):97.76672382,((KOSARE:3694.43610627,DAMAL:3690.56389373):121.61677628,(DEM:3599.19106119,YAREBA:3586.80893881):222.88322372):51.60827618):53.55824817,((((((KALADDARSCH:2996.66137907,KIMAGHAMA:2983.33862093):510.81797851,RIANTANA:3481.68202149):237.69342275,(DAGA:3448.91908187,NDOM:3447.08091813):270.55657725):82.89756155,((KAPAUKU:2246.70305342,WOLANI:2240.29694658):1288.69819836,(MONI:854.42799613,MONI_2:878.57200387):2655.30180164):293.50868845):25.19125265,((PURARI:3552.79483901,KAKI_AE:3564.20516099):192.18304888,(((BARAI:2898.85197839,ESE_MANAGALASI:2894.14802161):133.41387520,AOMIE:3012.58612480):346.20376506,(MOUNTAIN_KOIARI:2331.91925231,(KOITA:1686.38606266,(KOIARI:849.48065219,KOIARI_2:827.51934781):840.61393734):639.08074769):1049.63998494):393.27007612):81.52359110):50.03170738,((AFOA:3708.76068619,MAFULU:3704.23931381):150.66438605,((((((AUA:2267.63780837,GAWIL:2276.36219163):390.89851628,MELPA:2599.60148372):533.15279367,MIDDLE_WAHGI:3194.59720633):235.44115889,(KANDAWO:1981.84690386,NARAK:1974.15309614):1419.93384111):148.88666340,((DOM:2624.02060546,GOLIN:2598.97939454):370.02200832,(KUMAN:2792.71634444,(BOUMAI:2509.58391881,SINASINA:2492.41608119):303.28365556):152.22799168):587.50396160):266.36652501,(((((AWARA:2371.91998275,WANTOAT:2357.08001725):485.03111038,NANKINA:2854.46888962):186.81123924,YOPNO:3014.93876076):455.19801338,(NEK:3405.71630091,NUKNA:3424.28369909):70.11448662):290.38875602,((((((MAPE:1413.67604755,MAPE_2:1424.32395245):722.21599647,KATE:2202.28400353):811.86191271,MIGABAC:2997.88808729):57.44820334,DEDUA:3030.42679666):424.25258510,ONO:3444.55991490):99.67131724,((MOMOLILI:2099.28341948,NABAK:2091.71658052):1206.77400063,(((SELEPET:1569.17267326,TIMBE:1566.82732674):487.85663783,KOMBA:2053.64336217):1094.53839041,(((BURUM:657.00794563,MINDIK:676.99205437):1093.31316278,BURUM_MINDIK:1787.68683722):934.69202423,((BORONG:1285.18962274,KOSORONG:1292.81037726):1202.25848400,(HUBE:2041.43197691,TOBO:2027.56802309):432.49151600):230.55797577):441.52410959):146.81974937):259.63727651):204.79386116):53.91496913):25.05595087):33.70712319):30.98926770):12.95432711):5.40453966,((((((((((BOSAVI:1566.27382779,KALULI_2:1520.72617221):213.77289687,KALULI:1757.72710313):966.54705507,SUNIA:2707.70294493):122.42606370,AIMELE:2804.57393630):361.94517024,(ONABASULU:2889.19972492,(KASUA:1879.26128565,KASUA_2:1897.73871435):1038.80027508):283.42982976):238.03949971,((BEDAMINI:1288.25189773,BIAMI:1295.74810227):1308.55427683,(EDOLO:1743.03605175,(BEAMI:193.08916091,ETORO:186.91083909):1549.46394825):823.57072317):851.78081279):131.20490937,DIBIYASO:3564.08805938):175.09081624,(AGALA:2927.82794859,(ODOODEE:2591.07605053,((KUBO:1892.86305965,SAMO:1891.13694035):404.86531256,(OIBAE:1668.15722258,(GEBUSI:1294.44645376,HONIBO:1283.55354624):330.84277742):673.63468744):278.79894947):316.85955141):865.60156658):18.16898694,(KAMULA:3361.17460693,PARE:3367.82539307):402.23677478):142.88109396,(((((ACHUAR:1115.08635646,SHUAR:1106.91364354):492.74215908,(AGUARUNA:1327.40319832,AGUARUNA_2:1306.59680168):288.50784092):179.65712930,(HUAMBISA:1447.12533680,JIVARO_SHUAR:1449.87466320):335.59287070):2044.16894513,(RANQUELCHE:1720.97798440,(MAPUDUNGUN:1143.63476341,MAPUDUNGUN_2:1121.36523659):605.52201560):2108.83105487):31.35573398,((BOGAYA:3483.28100730,DUNA:3494.71899270):254.66163627,(((((KEWA:1638.69541303,KEWA_EAST:1606.30458697):315.21146501,(KEWA_S_POLE:828.36968448,POLE:836.63031552):1097.53853499):1054.48966856,SAU:3006.13533144):280.95160906,(HULI_HOLE:1011.30698188,HULI:1035.69301812):2265.36089094):135.22775114,(((BISORIO:1015.81158563,BISORIO_2:993.18841437):1511.07955179,INIAI:2530.42044821):723.81456838,((ENGA:2527.79994417,KYAKA_ENGA:2537.20005583):483.18134951,(LEMBENA:2513.61654019,(MAIBI:2203.82616724,YARIBA:2170.17383276):349.88345981):521.44365049):210.99793162):184.99490511):330.36766061):103.41184414):60.41677286):21.54955081):15.48102197,(((((((((((SAANICH:1143.46176309,SALISH_STRAITS:1147.53823691):411.07991107,(SAMISH:1052.09548203,SONGISH:1051.90451797):501.17008893):618.92867703,CLALLAM:2152.69632297):902.21788703,(NOOKSACK:2877.63350043,(STOLO:2309.15759853,(COWICHAN:636.55711214,MUSQUEAM:638.44288786):1670.84240147):572.86649957):180.75086297):214.68492896,(SQUAMISH:3179.67576619,(SECHELT:2925.36919068,(COMOX:1942.78401091,SLIAMMON:1956.21598909):983.63080932):236.82423381):89.14319604):184.49080383,(((LUSHOOTSEED:948.89213280,PUGET_SALISH:937.10786720):2050.87215748,TWANA:2994.62784252):412.65122105,(QUINAULT:2565.69200314,(CHEHALIS_UPPER:2002.78444992,COWLITZ:1985.21555008):566.80799686):825.59877895):68.48185242):161.38143886,TILLAMOOK:3643.11660801):84.11059434,BELLA_COOLA:3712.43628066):34.36279638,(((SHUSWAP:2593.42787114,THOMPSON:2589.57212886):402.63347177,LILLOOET:2968.36652823):377.32027643,((COLUMBIA_WENATCHI:2859.51202912,OKANAGAN_COLVILLE:2883.48797088):313.33342506,(COEUR_DALENE:2992.53699089,(KALISPEL-PEND_DOREILLE:1735.77920615,(MONTANA_SALISH:1298.27884054,SPOKANE:1276.72115946):423.72079385):1281.21300911):223.29157494):176.49222357):381.38464014):185.58848062,(((((((MEKWEI_KENDATE:800.10953736,MEKWEI_WABRON:815.89046264):417.02907986,MEKWEI_MARIBU:1242.47092014):1482.83458881,(KEMTUIK:1908.36152454,KEMTUIK_2:1971.63847546):761.79041119):340.46923667,(NIMBORAN_BESUM:1930.89941397,NIMBORAN:1926.10058603):1119.28076333):592.65163632,SABERI:3674.62961368):160.55747254,(ELAMITE:3738.29527303,KUOT:3769.70472697):60.98940246):113.89499879,((((ORYA_UNKNOWN_DIAL:2085.44799104,ORYA:2079.55200896):364.05548150,SAWE:2431.94451850):1091.70955953,SAMAROKENA_TOMAYO:3559.79044047):191.77596055,(((KWERBA_KAUWERAWET_II:1868.52824946,KWERBA_KAUWERAWET_I:1861.47175054):1442.14791794,KWERBA_NAIDJBEDJ:3328.35208206):400.38196525,(BERRIK_PAPUA:2605.69380117,(BERIK:1101.08092193,BERIK_2:1124.91907807):1480.30619883):1132.05553475):34.17716445):158.38527465):13.02730308):33.20156580,((((((MILKI_MURKIM:988.98628586,MOT_MURKIM:1013.01371414):1942.97036186,LEPKI:2925.02963814):754.04376312,KIMKI:3658.70623688):103.89999097,((EMEM:2839.75920072,JAFI:2829.24079928):512.66246100,(KARKAR_YURI:2937.92311244,YURI:2904.07688756):436.83753900):409.88125903):97.45457315,(BIKSI:3629.36001608,YELETNYE:3598.63998392):240.12355185):58.44166063,((((((((AGARIBI:1128.14408285,GADSUP_AGARABI:1137.85591715):1772.09778723,GADSUP:2913.40221277):314.66758397,AUYANA:3242.83241603):69.50754967,(AWA:2510.76249818,AWA_2:2487.23750182):801.99245033):270.44471128,(WAFFA:3056.85069450,(N_TAIRORA:2662.82499345,(BINUMARIEN:484.88549498,TAIRORA_BINUMARIEN:490.11450502):2174.67500655):435.89930550):476.43028872):254.56282058,(SUKI:3477.37965209,(GOGODALA_ARI:2653.69200434,(GOGODALA_GIRARA:2005.18213096,(GOGODALA:1336.32188492,(GOGODALA_GAIMA:1052.46240432,(GOGODARA:868.77895332,(ADIBA:120.86286720,GOGODALA_ADIBA:126.13713280):758.22104668):190.78759568):289.30311508):626.75536904):687.27674566):809.01097291):343.16252122):60.22580898,(NASIOI:3513.72045300,(BUIN:2843.97674040,MOTUNA:2816.02325960):667.27954700):369.95155919):32.49720353,((((DUMO:1080.84463009,DUSUR:1069.15536991):1171.02907897,LEITRE:2294.97092103):898.07675504,(WUTUNG:2961.05895153,(SKOU:1183.03986462,TUMAWO:1211.96013538):1740.94104847):245.36074496):695.60269565,(((RASAWA:3517.41480497,SAPONI:3481.58519503):192.20145432,AWERA:3680.29854568):156.28124225,(((((IAU:1616.39403361,IAU_2:1590.60596639):963.71661495,EDOPI:2565.28338505):709.60449069,(KIRIKIRI:1608.98332166,(FAIA:531.05769177,KIRIKIRI_FAIA:565.94230823):1077.51667834):1674.08300931):112.56493661,(FAYU_SEHUDATE:1835.18972864,FAYU:1791.81027136):1597.40381339):248.31418066,((((TAUSE_WEIRATE:488.18754697,WEIRATE:478.81245303):943.25903540,TAUSE:1428.74096460):707.94464156,(DEIRATE:418.58899373,TAUSE_DEIRATE:430.41100627):1688.80535844):1458.51852616,((AIKWAKAI_SIKARITAI:791.83503729,SIKARITAI:782.16496271):2568.75966181,(((PAPASENA:2675.92652038,WARITAI:2621.07347962):144.50652736,DOUTAI:2794.99347264):434.34135139,(BIRITAI:3019.55493277,(ERITAI:2584.99257572,(OBOKUITAI:691.56948401,OBUKUITAI:695.43051599):1904.50742428):442.94506723):199.18989861):123.94346319):240.09866134):84.84011622):171.52442181):50.46761685):37.30621749):11.35291792):34.12671322):7.39255235):9.54994847,(((((((((AMPALE:2773.86778216,YAGWOIA:2793.13221784):83.38012173,(KAMASA:2534.49469186,KAWACHA:2511.50530814):360.61987827):442.23761830,(SIMBARI:2668.37097944,(BARUYA:1205.01586546,BARUYA_2:1203.98413454):1458.62902056):655.01238170):224.15623888,(ANKAVE:3254.78885972,ANKAVE_2:3243.21114028):293.84376112):100.88130926,(MENYA:2779.95771039,(HAMTAI:2379.93803786,(KAPAU:1928.40491768,MENYA_2:1939.59508232):456.06196214):394.29228961):862.86087824):19.08788750,(TAINAE:2905.63204564,(IVORI:2533.41322147,LOHIKI:2526.58677853):364.36795436):804.59570625):233.61897636,((GENDE:3448.46007573,ISABI:3443.53992427):239.02435280,((FORE:3409.02939537,GIMI:3408.97060463):209.09947722,((((YAGARIA:2668.44406703,YATE:2642.55593297):480.60847503,BENABENA:3124.89152497):127.22939342,KAMANO_KAFE:3247.77060658):302.30263651,((SIANE:2846.22868360,YABIYUFA:2860.77131640):259.96001379,((ASARO:1657.26431590,GAHUKU_ASARO:1671.73568410):1026.13887935,(GAFUKU:1861.93528409,(ALEKANO:1419.48606692,GAHUKU:1410.51393308):467.56471591):802.98612065):435.16498621):423.25205099):67.35755403):93.51470970):197.85233712):59.57499596,(((((PIAROA:3593.52300871,SALIBA_COLUMBIA:3570.47699129):145.99444285,(YUWANA:3016.45570362,YUWANA_2:2982.54429638):696.25555715):136.16842568,(DUMBEA:3634.30944667,IWAM_MAY:3616.69055333):215.45657432):88.50417046,((MOLOF:3693.64264566,WAGAYA:3684.35735434):173.33666601,(HARUAI:3655.54889110,(PINAI_HAGAHAI_ARAMO:2748.80094101,PINAI_HAGAHAI_PINAI_1:2739.19905899):926.95110890):202.28833399):63.24582954):16.23734864,((((DISOHA:1609.69443170,SESE:1615.30556830):410.38969645,GUMUZ:2011.11030355):1761.47946854,UBI:3735.77053146):103.81303799,((KAYTETYE:2790.25685797,KAYTETYE_2:2819.74314203):467.49954318,(((ARRERNTE_CENTRAL:359.11195875,ARRERNTE_EASTERN:359.88804125):2184.43861369,WESTERN_ARRERNTE:2530.56138631):507.35267408,(ALYAWARRA:2565.87035767,(((ARRARNTA_WESTERN:946.55192524,SOUTHERN_ARANDA:940.44807476):682.51811015,LOWER_ARANDA:1616.48188985):396.79601818,((ALYAWARR_ALYAWARA:115.93098712,ALYAWARR_MACDONALDDOWNS_ALYAWARA:111.06901288):1285.77190012,(ANMATYERRE:1205.99961572,(AKARA:759.73697124,(ARANDA:538.52359700,ARRERNTE_EASTERN_2:547.47640300):222.76302876):440.75038428):212.72809988):622.15710682):575.74682983):470.29185717):214.17819120):607.88471592):81.88264648):20.20453361):14.72717312,((((((((((((((FOX:2658.70867236,KICKAPOO:2640.29132764):223.81946801,MENOMINEE:2866.68053199):152.72839895,MIAMI:3035.52160105):308.66770130,(MAHICAN:2981.11078816,(DELAWARE_MUNSEE:2338.27310834,UNAMI_UnnamedInSource:2320.72689166):621.88921184):338.14479870):58.58242727,(ATIKAMEKW:3115.85433194,(MONTAGNAIS:2561.35641843,(CREE_WOODS:2118.14082043,NASKAPI:2121.85917957):476.14358157):514.64566806):265.19882273):30.18344280,WAMPANOAG_NATICK:3396.50405720):63.09895114,SHAWNEE:3510.66667386):87.99580964,(((ABNAKI_EASTERN:2002.44558803,ABNAKI_WESTERN:1990.55441197):1217.40929068,MOHEGAN:3195.09070932):230.54917972,(POTAWATOMI:3188.71036011,(CHIPPEWA:2781.38718044,(ALGONQUIN:2117.70337777,((OJIBWA_SEVERN_UnnamedInSource:982.61189469,OJIBWE_MINNESOTA:977.38810531):644.99452547,(OJIBWA_EASTERN:1504.24704126,OTTAWA:1521.75295874):94.00547453):497.29662223):655.61281956):407.66463989):263.11488278):119.20804778):81.64580042,(NANTICOKE_UnnamedInSource:3262.43245959,POWHATAN_UnnamedInSource:3248.56754041):395.48273962):84.45361509,(MICMAC:3452.17877326,PASSAMAQUODDY_MALISEET_UnnamedInSource:3448.82122674):278.14990053):74.47733177,BLACKFOOT:3819.46065651):64.33564036,KASKASKIA_ILLINOIS:3880.90410574):79.67196253,(((ARAPAHO:3058.67242393,GROS_VENTRE:3067.32757607):736.32742443,MOKILKO:3781.17257557):122.87511447,(KIOWA:3649.55287477,(JEMEZ:3492.32685645,(TEWA_ARIZONA:1130.31320432,TEWA_SAN_JUAN_PUEBLO:1149.68679568):2329.67314355):174.94712523):233.49988553):49.51179907):23.41492881,((((((((CHINANTEC_COMALTEPEC:2374.77053689,CHINANTEC_OJITLAN:2410.22946311):289.64692232,(CHINANTEC_PALANTLA:2650.70379289,CHINANTEC_SOCHIAPAN:2659.29620711):28.35307768):195.11826437,LEALAO_CHINANTEC:2873.38173563):116.65094487,CHINANTEC_QUIOTEPEC:2989.34905513):221.58576843,CHINANTEC_SAN_FELIPE_USILA:3208.10173157):558.93499770,(LONGUDA:3687.81819779,DOSO:3723.18180221):46.56500230):103.23329429,(MOR_2:3772.97273842,(BEJA:2257.80988357,BEJA_2:2260.19011643):1500.52726158):105.25108071):67.85586694,(((LARAGIYA:2919.38346212,LARRAKIA:2937.61653788):866.38988847,(CHAYAHUITA:2287.18101646,JEBERO:2267.81898354):1504.61011153):121.81759455,(((ARI:2525.81155154,BANNA:2510.18844846):701.39016389,DIME:3222.60983611):644.07209310,((((((BOBAWA:61.25991757,MALAPA:58.74008243):124.05860857,NGOFABOBAWA:176.94139143):153.43013935,(TALAPAO:167.86468572,(TAGONO:36.42178915,TAFASOHO:35.57821085):122.63531428):163.00736065):96.65355975,SABALE:425.75269025):430.29543501,WEST_MAKIAN:800.07956499):2787.31265523,(SAHU:3115.07827676,(TIDORE:2859.59105363,(GALELA:2582.60614199,(PAGU:2193.99320235,((MADOLE:1531.04329515,MODOLE:1558.95670485):640.27037851,(TABARU:1806.92961463,((LODA:1469.71035535,LOLODA:1466.28964465):229.55810577,(TOBELO:874.42308701,TOBELO_2:881.57691299):811.44189423):154.82038537):332.29212149):34.85054765):386.30010801):270.25269637):215.35141074):522.73116801):232.69163981):62.74881170):30.81715628):26.86319036):5.41027428):2.47639219):4.22734438,((((((((((((KAMASAU_2:292.11484022,TRING:289.88515978):87.41120079,WAU:378.08879921):830.40567299,KAMASAU:1215.34432701):345.77775666,(WANDOMI:667.78871343,YIBAB:675.21128657):892.65974334):474.77959237,(KENYARI:1223.58623492,PARUWA:1222.41376508):828.93915763):543.73194414,SAMAP:2592.20555586):751.80728524,URIMO:3335.34896476):333.98483044,((BUNA:2585.08754355,KAKARA_BUNA:2517.91245645):1023.63697160,(MANDI_PAPUANG:2749.28809869,MUNIWARA:2745.71190131):830.36302840):99.64602893):101.91198629,(BUNGAIN:3724.26585363,(TAIAP:1420.33796772,TAYAP:1458.66203228):2292.73414637):23.69445902):128.41841841,(KWADZA:3707.85514378,MBABARAM:3708.14485622):196.53568315):40.85261175,((CANDOSHI:3728.11612364,KUNZA:3695.88387636):118.39638798,((AMUESHA_1:1802.66024367,AMUESHA_2:1814.33975633):1913.69921657,((MARIA_MARANOMU_1:1781.29650066,MARIA:1747.70349934):461.98655719,(DOROMU:1446.74233422,(DOROMU_LOFAIKA:982.20663074,(DOROMU_ARAMAIKA:542.79733592,DOROMU_BAREIKA:560.20266408):408.29336926):477.00766578):760.01344281):1496.55078343):94.47861202):115.78137567):30.04955904,(((((((((((((KADUGLI_2:817.10965539,MIRI:834.89034461):273.66685852,KATCHA:1088.33314148):480.29460302,CHIRORO:1581.95539698):191.07520621,KANGA:1767.54979379):229.08786258,KAMDANG:2013.41213742):364.01797325,KEIGA:2390.70077675):83.99151915,(FAMA:1610.91385163,KRONGO:1593.08614837):874.18816835):218.79133078,KURONDI:2664.17351297):330.66938410,TULISHI:3005.27202215):817.33112981,(KWALE:2216.25486855,(HUMENE_MANUGORO:1192.18032082,HUMENE:1189.81967918):995.24513145):1602.54875301):84.97971053,(KARAJA:3837.12051828,(((XAVANTE:2333.52208582,XAVANTE_2:2317.47791418):161.79557441,XERENTE:2475.20442559):986.00032364,((PANARA:2978.09930778,SUYA:2951.90069222):85.98950410,((KREYE:2131.61711784,PYKOBJE:2121.38288216):520.65254260,(KRAHO:2249.92103154,(APANIEKRA:1946.44853101,(APINAYE:1213.39935496,KAYAPO:1224.60064504):733.05146899):298.07896846):415.34745740):396.69799590):434.49186386):379.24276297):62.10804277):41.91883997,(((FASU:2403.31735782,NAMUMI:2387.68264218):1097.75134041,FOE:3493.74865959):383.37099992,(RIKBAKTSA:3789.47037794,(RUMU:3488.01064336,(OMATI:2701.80442882,(IKOBI:2336.93953816,MENA:2341.06046184):352.19557118):805.48935664):251.77962206):118.11337508):46.76843878):35.13817508,(((((((((((((DACHE:1326.29659224,DORZE:1321.70340776):216.00576784,OYDA:1548.49423216):445.22807087,(WELAMO:1790.97716294,(KULLO:1726.62740010,WOLAYTTA:1742.37259990):49.02283706):196.83442913):320.77541677,BASKETO:2306.19333323):401.82935709,MALE_ETHIOPIA:2689.23314291):184.60278335,(KACHAMA:2413.25075592,((GIDICHO:1585.44821505,KOYRA:1592.55178495):361.84464403,(ZAYSE:416.04014719,ZERGULLA:412.95985281):1536.40535597):472.62424408):461.88159165):441.73559073,(JANJERO:3266.52755864,((SHINASSHA:1418.27161159,SHINASSHA_2:1441.72838841):1467.82281320,(SOUTHERN_MAO:2458.55592081,(KEFA_2:2045.83635861,(MOCHA:1940.92033266,(KEFA:1358.50377510,MOCHA_2:1352.49622490):534.07966734):183.16364139):360.69407919):459.61468680):360.65994136):47.82520028):140.59803898,((BENCHO:1659.79758231,SHE:1642.20241769):1572.72381955,(SHEKO:2561.64253158,(MAJI:2518.21669145,NAO:2547.78330855):28.85746842):620.40118045):251.49363582):117.53066337,(HOZO:3406.30032381,(GANZA:1275.30351802,NORTHERN_MAO:1261.69648198):2146.69967619):175.88388741):317.43218823,(KUTENAI:3841.11397296,(EGA:3654.94927428,(BIRAYLE:1765.68878478,ONGOTA:1787.31121522):1929.05072572):160.38602704):64.73602466):29.90367327,((LAVUKALEVE:3688.54380971,ANEM:3679.45619029):150.06415725,((MBRE:3653.89067850,PULABU:3675.10932150):124.70524620,(KALA_LAGGAW_YA:3735.17320158,((TADAKSAHAK:1605.56287897,TASAWAQ:1592.43712103):667.49638891,(((DENDI:1161.72396396,ZARMA:1163.27603604):341.34534252,TONDI_SONGWAY_KIINI:1522.15465748):109.29906505,(KOROBORO_SENNI:1317.10810405,(DJENNE_CHIINI:875.00253533,KOYRA_CHIINI:875.99746467):437.89189595):295.88843495):664.34736109):1424.85804842):97.15412880):38.03740525):71.78548994):24.10618274,(((FUR:3622.42430487,KONDA:3644.57569513):98.16074999,SHABO:3735.83925001):161.91499274,((CENTRAL_KOMA:2871.81683405,UDUK:2891.18316595):709.08559865,(NORTHERN_KOMA:1979.55141918,(GWAMA:1638.53042975,SOUTHERN_KOMA:1655.46957025):331.94858082):1604.53940135):301.52250726):53.94459088):7.72122219,((((((((((KHWE:1955.11120305,NARO:1986.88879695):161.43127244,KXOE:2140.06872756):674.55903752,(GWI:503.49016707,GXANA:487.50983293):2306.69096248):202.27008012,NARON:3038.10491988):168.53181729,MASARWA_TATI:3173.40568271):210.19977877,((KHOEKHOEGOWAB:1966.47302630,NAMA_2:1962.52697370):528.92563856,(KORANA:1710.73371233,NAMA:1703.26628767):779.07436144):895.89397123):185.70967296,KWADI:3590.14970204):294.78073696,(KPAN:3731.19446280,NAGATIMAN:3755.80553720):127.77004429):74.64963365,(((WOLOF:1669.36346696,WOLOF_GAMBIAN:1666.63653304):1991.52756484,(NAHALI:2200.39754988,NIHALI:2180.60245012):1465.97243516):216.65261536,((KULANGO_BOUNA:3020.72331283,LORHON:3047.27668717):745.98940049,(JUHOAN:3206.78134107,((KUNG_EKOKA:2549.77258123,OUNG:2535.22741877):488.77223242,(KUNG:1985.09621724,(KAUEN:1878.25200411,O_KUNG:1857.74799589):125.40378276):1045.10276758):168.28115893):595.66684951):95.39425964):53.22066664):24.33472428,(((((((ANDAI:2215.05862342,TAPEI_ANGARAT:2195.94137658):227.24475381,NANUBAE_IMAMERI:2414.25524619):407.17265418,ALFENDIO:2842.82734582):951.71591762,TONKAWA:3792.78408238):30.05255049,(ILIT:1958.12913062,KUNAMA:1947.87086938):1863.41619951):66.08425784,(HAIDA:3795.84402166,(KALAM:3391.73006391,KOBON:3421.26993609):366.65597834):95.00949216):60.68670135,(((((((KATIATI:2498.61820578,SILEIBI:2508.38179422):502.89177562,EMERUM:3064.60822438):265.42269150,(FAITA:3036.57153334,MUSAK:3048.42846666):246.32730850):309.94632088,(OSUM:3422.90111028,(WADAGINAM:3176.66062408,(MORESADA:3043.65859251,(IKUNDUN:2508.67171472,PONDOMA:2496.32828528):529.84140749):159.08937592):239.09888972):192.17086662):231.06161621,(PAYNAMAR:3600.77244697,(ANGAUA:3227.86694181,ATEMPLE:3221.13305819):388.22755303):253.45010254):50.15854392,((LAAL:1100.10302198,LAAL_2:1072.89697802):2700.65288354,((((JAPANESE_KYOTO:699.06611223,TOKYO_JAPANESE:691.93388777):423.68760826,JAPANESE_2:1124.81239174):276.36700931,JAPANESE:1401.63299069):1254.49976615,(NORTHERN_AMAMI_OSHIMA:2368.10263803,((NAHA:475.62821432,SHURI:478.37178568):819.81491450,(YONAMINE:624.79566741,YONAMINE_JAPANESE:600.20433259):689.93508550):1084.77236197):262.85960885):1163.47992896):117.13833108):26.31215103,(((((((((((PARAWEN:1551.32615074,YARAWATA:1546.67384926):696.80644083,UKURIGUMA:2254.19355917):462.55588287,BILAKURA:2712.44411713):79.18668968,(WANUMA:2584.68990641,YABEN:2567.31009359):213.75081032):577.52067179,AMAIMON:3389.26057821):59.25432485,(BUNABUN:2929.50760215,MALAS:2934.49239785):480.60505015):105.27675792,(((BEPOUR:3042.87515361,MOERE:2995.12484639):145.03839370,ULINGAN:3179.46160630):262.92533702,((MUSAR:2480.93164658,WANAMBRE:2455.06835342):167.66542174,(KOWAKI:2390.38851186,(HINIHON:1822.93535170,MAWAK:1806.06464830):550.11148814):272.20957826):786.73091298):124.02695302):64.63140669,(PAY:3318.48656227,(TANI:2811.77106428,(PILA:2068.03986157,SAKI:2126.96013843):712.72893572):474.01343773):312.74603471):22.74430075,(ABASAKUR:3228.11034691,KOGUMAN:3238.88965309):389.77034768):50.33321869,DIMIR:3669.61990631):161.53120951,((((((BOM:2868.96236766,BONGU:2878.03763234):80.98389990,(MALE_PAPUANG:2335.87482717,SONGUM:2320.12517283):642.01610010):524.06771141,(YANGULAM:3332.18150533,(JILIM:1689.39244896,RERAU:1670.60755104):1668.31849467):108.24478859):206.88351569,(BARGAM:972.05511400,MUGIL:957.94488600):2675.14773431):54.70389012,(YABONG:2522.51381144,(GANGLAU:2365.78448223,SAEP:2366.21551777):138.98618856):1190.71798488):61.93335190,(((((ARAWUM:2898.77123147,LEMIO:2885.22876853):358.41174878,DUMPU:3281.08825122):141.42645633,(KOLOM:3247.92685290,SUROI:3246.07314710):150.82354367):116.15358491,((ASAS:1875.82281798,SINSAURU:1871.17718202):1116.93349806,(KESAWAI:1854.53868069,SAUSI:1850.46131931):1110.56650194):532.97141509):33.49394441,(((DUDUELA:2334.05047638,ERIMA:2343.94952362):660.02255292,KWATO:3006.47744708):460.08806443,(((BIYOM:3018.28890327,TAUYA:3031.71109673):253.52897146,USU:3265.47102854):42.22181091,((DANARU:2536.47893794,URIGINA:2553.52106206):480.42801145,(SUMAU:2831.16727805,USINO:2802.83272195):197.57198855):293.77818909):172.28693557):78.41230559):203.73754653):60.65867086):79.86980240):17.65452332):19.64008680):3.36617811):6.64552225):8.61290703):5.40406863):3.03256432,(((((((((((((((ACHOLI_2:693.70851176,ALUR:692.29148824):228.84712745,LANGO:920.15287255):96.14476783,LUO:1030.10523217):495.09454704,ADHOLA:1524.90545296):194.61478503,SHILLUK:1696.69771497):267.11147071,ACHOLI:1977.76352929):283.37508026,((ANYUAK:1305.94888678,SHILLUK_2:1311.05111322):758.63845780,(GIUR:1990.16660594,PARI:1974.83339406):63.11154220):197.88273224):654.50361182,NUER:2967.05498193):251.75797668,(REK:2000.64446840,(DINKA_NORTHWESTERN:1038.45887367,(DINKA_SOUTHEASTERN:695.61826089,(DINKA_NORTHEASTERN:425.35598400,DINKA_SOUTH_CENTRAL:386.64401600):303.38173911):301.54112633):1017.60553160):1163.79597840):324.32875804,(BURUN:3128.73528454,(JUMJUM:2426.28903423,MABAAN:2437.71096577):699.76471546):384.70627614):271.78969879,(((((DATOOGA_DIALECT_4:112.98884695,DATOOGA_DIALECT_5:119.01115305):241.42636096,DATOOGA_DIALECT_6:348.07363904):347.81281453,(DATOOGA_DIALECT_2:352.41791126,DATOOGA_DIALECT_3:333.58208874):356.18718547):2610.10095069,OMOTIK:3275.14904931):128.90426659,(((SABAOT:2195.38748155,SOGOO:2184.61251845):229.24276502,NANDI:2418.25723498):521.44091143,((ENDO:2289.21532561,POKOT:2339.78467439):192.22242614,(NORTH_TUGEN:2134.38909706,(KALENJIN:1723.66026205,NANDI_2:1708.33973795):399.11090294):414.77757386):392.96533857):453.99417091):393.18198090):44.02806294,(((((BARI_SUDAN:550.12994437,NYANGGWARA:550.87005563):182.10741318,(KUKU:637.28268911,NGYEPU:620.71731089):96.39258682):411.77367746,MONDARI:1134.97632254):164.23201201,KAKWA:1303.01798799):2089.61282954,((((KARIMOJONG:1717.67786624,TESO:1705.32213376):318.88801466,TURKANA:2012.11198534):504.97029596,(NYANGATOM:752.44203289,NYANGATOM_2:725.55796711):1801.40470404):670.68738440,((DONGOTONO:2486.76928107,LOKOYA:2484.23071893):334.90987510,(ONGAMO:2015.93814668,(PROTO_ONGAMO_MAA:1781.74018656,((CAMUS:353.16364545,SAMPUR:353.83635455):1148.03717680,(MAASAI:881.44941884,PROTO_MAA:880.55058116):594.96282320):311.25981344):255.81185332):764.43387490):385.69542810):220.35006108):415.94705761):117.93761030,((HANIS_COOS:3773.42572577,OFAYE:3773.57427423):151.79302525,((AMUZGO:3781.78324422,JICAQUE:3754.21675578):119.35828292,(((CHATINO_WESTERN_HIGHLAND:1438.05358305,ZACATEPEC_CHATINO:1454.94641695):956.58712992,CHATINO_TATALTEPEC:2415.41287008):1199.01948383,(ZAPOTEC_SAN_LUCAS_QUIAVINI:3318.97363511,((((((((ALOAPAM_ZAPOTEC:140.11262036,YARENI_ZAPOTEC:137.88737964):1856.17405267,CHOAPAN_ZAPOTEC:2002.32594733):132.05805226,ISTHMUS_ZAPOTEC:2125.19194774):300.14273614,(OCOTLAN_ZAPOTEC:2241.79842957,(SANTA_INES_YATZECHI_ZAPOTEC:1958.97181065,TILQUIAPAN_ZAPOTEC:1960.02818935):286.20157043):198.26351386):303.41316044,ZAPOTEC_SIERRA_DE_JUAREZ:2748.00871456):174.24720469,LACHIXIO_ZAPOTEC:2961.12779531):179.84631892,ZAPOTEC_1578:3116.46618108):106.85683008,((((ZAPOTEC_YATZACHI:1167.67095239,ZAPOTEC_ZOOGOCHO:1163.32904761):425.39641438,CAJONOS_ZAPOTEC:1583.60358562):950.36073538,ZAPOTEC_YALALAG:2530.13926462):357.98244380,((COATLAN_LOXICHA_ZAPOTEC:2440.44145804,ZAPOTEC_LOXICHA:2419.55854196):429.50868527,(TEXMELUCAN_ZAPOTEC:2707.16044779,(SANTA_MARIA_QUIEGOLANI_ZAPOTEC:2577.54377592,((SAN_PEDRO_QUIATONI_ZAPOTEC:2127.52779355,ZAPOTEC_MITLA:2126.47220645):349.44420396,((AMATLAN_ZAPOTEC:2223.49721706,AYOQUESCO_ZAPOTEC:2246.50278294):175.99249459,(ZAPOTEC_MIXTEPEC:1882.38979428,(QUIOQUITANI_QUIERI_ZAPOTEC:1787.06219398,XANAGUIA_ZAPOTEC:1766.93780602):98.11020572):527.00750541):67.61829604):99.86247408):106.30830221):173.71006473):34.34568120):303.52918676):123.86265334):306.62944196):260.40392411):20.06305385):36.88689347):29.32375608,((((((((((AVASO_BABATANA:927.93225858,LOMAUMBI_BABATANA:922.06774142):561.53271026,(KATAZI_BABATANA:674.66800112,TUNOE_BABATANA:679.33199888):767.21728974):426.96027429,SISIQA:1931.41472571):716.71565300,RIRIO:2630.53434700):417.97837234,(VAGHUA:2171.38590434,VARISI:2211.61409566):829.70912766):535.24335559,((CHEKE_HOLO:1313.04825708,GHOVE_BLABLANGA:1317.95174292):1525.93223393,(ZABANA:2380.28944452,(KOKOTA:1895.45134527,(BLABLANGA:1387.52181099,ZAZAO:1373.47818901):508.54865473):477.21055548):427.94276607):753.01055066):253.38479902,(ENGGANO:3274.67078231,(BANJAR_SARI_ENGGANO:468.97665363,MALAKONI_ENGGANO:477.02334637):2831.82921769):578.67965411):49.25086893,(((BILUA:1011.11649920,NDOVELE_BILUA:995.88350080):2526.89833360,SAVOSAVO:3517.60166640):271.83569634,(MBANIATA:3695.74153719,(SEMIMI_ETNA_BAY:2413.99429204,(MAIRASI_FARANJAO:1351.92795034,MAIRASI:1342.07204966):1076.50570796):1299.75846281):137.16430366):54.04405294):7.65732294,(TANAH_MERAH:3773.69320281,(KAZUKURU:3572.42052101,GUYAMBAL:3623.57947899):176.80679719):123.37783331):52.95434581,(((((KIBET:2082.44338503,RUNGA:2111.55661497):1169.77772359,MASALIT:3247.72227641):236.61937083,(MABA_CHAD:3107.47661135,MIMI:3112.52338865):370.25562917):388.76817855,(CHIAPANEC:3263.00597882,CHOROTEGA:3259.99402118):639.85682145):46.88413741,((BALESE:2122.86130239,MAMVU:2097.13869761):1763.58523282,(((((((LENDU_DJADHA:281.27401851,LENDU_TADHA:280.72598149):818.46767122,LENDU_NJAWDHA:1082.53232878):719.89332392,(LENDU_DDRADHA:1510.30677238,LENDU_PIDHA:1519.69322762):286.10667608):960.90153048,LENDU:2753.84846952):235.15052605,NGITI:3039.34947395):659.82199406,(MANGBETU:2065.98412754,MANGBETU_2:2078.01587246):1620.39675594):140.39089584,((((((((((KEDIRU:413.14715764,LAKAMADI:424.85284236):136.78386514,MIZA:538.21613486):588.50449491,(ANDRI:708.80593076,BALIMBA:700.19406924):436.99550509):71.66118374,(AGI:888.95368454,WADI:913.04631546):325.33881626):497.41854915,(OJIGA:1083.84966550,OJILA:1103.15033450):623.30020085):158.86129696,(LOGO:1654.32617157,(KELIKO:1124.76503939,LUGBARA:1123.23496061):527.67382843):198.20901554):555.16718000,((LOKAI:1416.05443850,MAADI:1426.94556150):731.06005560,(LULUBA:1186.75974787,PANDIKERI:1193.24025213):932.18994440):282.27032000):1120.86098657,BIRRI_C_AFRICAN_REP:3504.61752905):144.28463039,(AJA:3227.62314126,GBAYA:3224.37685874):455.02786961):61.31563602,((FORMONA:2643.08430188,SINYAR:2653.91569812):864.30327129,(((BAKA_SUDAN:2427.85596449,BONGO:2440.14403551):543.64786112,MODO:2971.35213888):347.92539013,(YULU:3240.61930554,(((BAGIRMI:2754.39058119,KENGA:2775.60941881):142.08809173,KARA:2892.41190827):72.31097625,(KABBA:2770.08844817,(FURU:2535.10247558,(KABA_DEME_SARA:2386.56163286,((((GULA_SARA:705.84169325,GULA_ZURA:701.15830675):160.36085489,GULA_MERE:881.13914511):859.08522828,NDOKA:1718.16477172):421.53519517,(NA:1839.51485346,((BEJOND:1027.59710068,NGAMBAY:1052.40289932):203.09589606,(MBAY:527.44878226,SAR_CHAD:520.55121774):709.65410394):644.61014654):287.94917983):282.82117964):121.39752442):209.27092683):223.56597687):274.88753040):79.82607471):161.80976582):263.63541951):50.26899815):32.29889957):92.22450517):19.65598674):22.05437015):10.85160498,(((((((((((((((BOZE:172.32307792,GINGAREDE:171.67692208):207.95428575,BINE_BOZE_GIRINGAREDE:373.54571425):454.50317092,(BINE_SOGAL:516.65919168,SOGAL:525.34080832):301.99682908):196.23372114,(BINE_SEBE:386.21526440,SEBE:391.78473560):638.39127886):173.44920280,(BINE_TATI:458.98903489,TATI:459.01096511):738.33204720):178.51887533,(BINE_MASINGLE:459.80686078,MASINGLE:467.19313922):925.01237467):100.24968687,(BINE_KUNINI:1004.58484483,KUNINI:998.41515517):460.57062563):180.00845301,(BINE_IREPI_DRAGELI:655.60211101,(DRAGELI:451.61760516,IRUPI:468.38239484):191.89788899):989.56771887):1833.54287646,(MERIAM:3461.72324204,(((GIZRA_KUPERE:485.61847156,GIZRA_TOGO:503.38152844):384.62889877,GIZRA_WAIDORO:873.87110123):698.56865113,(WAIDORO:976.62647942,(KUPERE:655.41532812,TOGO:669.58467188):316.37352058):592.18134887):1899.27675796):23.33920362):122.39256568,(GIDRA_JIBU:3007.35649825,(YUTA:2633.22407549,(GUIAM:2276.46325074,((((IAMEGA:1201.30971088,ZIM:1183.69028912):159.86100446,KAPAL:1361.63899554):161.00365668,WIPIM:1507.49634332):401.84359718,(((PEAWA:1218.59985754,UME:1230.40014246):164.23329281,ABAM:1389.26670719):446.72399655,((PODARI:1075.68340992,WONIE:1064.31659008):576.66478778,(GAMAEWE:1407.43727670,(DOROGORI:1097.75928212,KURU:1073.24071788):323.56272330):210.71021222):226.61975345):50.96109032):376.59534301):340.76029951):418.66693925):593.53353600):226.36547812,((AGOB_BUGI:3035.55695984,DIBOLUG:3038.44304016):210.27856413,(AGOB_DABU:1458.23614244,DABU:1474.76385756):1735.72143587):617.11965219):78.61432011,((((((HITIGIMA_DANI:650.86632213,TANGMA_DANI:653.13367787):930.96112175,MID_GRAND_VALLEY_DANI:1594.03887825):479.40207199,(PYRAMID_WODO:1784.62087496,UPPER_PYRAMID_DANI:1794.37912504):262.47292801):544.04154229,(ANGGURUK_YALI:1614.21975504,KINIAGEIMA:1610.78024496):994.95845771):490.02807175,(LANI:3010.86380401,WANO:2990.13619599):92.94067825):800.77532006,((((PROTO_SAMOJEDISCH:2985.30173795,SELKUP:3011.69826205):353.76042039,NENETS:3365.23957961):168.16478410,(KARAGASSISCH:2105.04007317,MATORISCH:2131.95992683):1390.46021590):290.00808060,(((CSANGO:2033.84039121,HUNGARIAN:2006.15960879):1603.76063361,(KHANTY:2852.08788903,MANSI:2878.91211097):755.23936639):68.87785906,(((((((INARI_SAAMI:1990.21270236,SKOLT_SAAMI:1985.78729764):236.10370677,LULE_SAAMI:2222.39629323):192.01447376,NORTH_SAAMI:2406.98552624):218.31903603,KILDIN_SAAMI:2641.93096397):416.33502183,SOUTH_SAAMI:3018.91497817):411.01868932,(ERZYA:1894.21444185,MOKSCHA_MORDWINISCH:1902.78555815):1543.43443568):141.28964153,((((KOMI_PERMYAK:898.84089109,KOMI_ZYRIAN:889.15910891):1155.31088032,UDMURT:2033.68911968):1192.72697785,(MEADOW_MARI:1628.52019832,(TSCHEREMISSISCH_KOZMODEMJANSK:793.12990599,TSCHEREMISSISCH_URZUM:778.87009401):825.97980168):1589.96052215):181.52302520,(HELSINKI_STADIN_SLANGI:3013.65210646,(LIVE:2458.86399461,(INGRIAN:2260.32299645,((ESTONIAN:1693.41714608,VEPS:1676.58285392):318.92729105,(ESTONIAN_VORO:1795.76240355,(FINNISH:1315.62899100,KARELIAN:1329.37100900):456.23759645):211.94770895):259.86450355):189.26100539):542.47289354):404.69572480):169.90103230):112.16547590):120.59177291):96.10550880):28.73732751):22.65095360,(((((CACAOPERA:3183.27407278,ULWA:3205.72592722):355.07736168,MISKITO:3543.42263832):285.64713950,(SULKA:3734.77200794,MOCHICA:3738.22799206):124.10286050):24.20849551,(YARURO:3771.81556939,(BAIBAI:3193.05213092,FAS:3230.94786908):581.18443061):96.16650449):56.90392332,((KOREAN:3629.88818653,BUNAK:3622.11181347):185.91729223,(BURUSHASKI:1951.72376135,(CENTRAL_YASIN_BURUSHASKI:1003.73284699,((HAIDERABAD_HUNZA_BURUSHASKI:189.83724832,NAZIMABAD_HUNZA_BURUSHASKI:190.16275168):99.78757679,((HOPER_NAGAR_BURUSHASKI:83.55839197,UYUM_NAGAR_BURUSHASKI:86.44160803):127.02509698,(MURTAZABAD_HUNZA_BURUSHASKI:155.15908114,(GANISH_HUNZA_BURUSHASKI:82.37324065,HUSSAINABAD_HUNZA_BURUSHASKI:87.62675935):70.34091886):56.72490302):69.58742321):707.95465301):969.90123865):1848.12958277):103.08679934):32.26937108):21.57044261,((((((((BARUPU:1428.82642829,POO:1436.17357171):382.63901694,RAMO:1817.36098306):158.73286372,SUMO:1970.51713628):1606.85607746,(POKO_RAWO:3060.29815143,(SUMARARU:2369.66616426,WOMO:2339.33383574):713.70184857):537.39392254):218.04842644,(IHA:2636.58727261,MBAHAM:2604.41272739):1185.57657356):77.01056836,((IK:1702.61478249,IK_2:1678.38521751):1550.15860713,(NYANGI:1731.45151620,TEPES:1723.54848380):1503.84139287):661.99724414):37.40540162,(((TIBEA:3456.57835519,ISAKA:3496.42164481):181.45240891,TEGEM:3665.04759109):219.68290745,(KAMSA:3867.55306530,(KEHU:3705.92551034,TIMUCUA:3680.07448966):163.44693470):38.94209255):65.65709838):22.27680831,((YUCHI:3796.98458610,WAORANI:3812.01541390):154.14249302,((TIKAR_AKUEN:3181.32488020,TWUMWU:3204.67511980):686.18260068,(((((((((((AWING:1926.95699095,PINYIN:1931.04300905):375.89635470,MANKON:2331.60364530):164.10636481,BAFUT:2466.14363519):275.74980701,BAMBILI:2745.75019299):316.34831060,(MUNDANI:2894.39138249,(YEMBA_1:2530.78339718,YEMBA_2:2547.21660282):356.10861751):180.85481440):146.60136423,((BAMILEKE:2146.35520057,MEDUMBA:2158.64479943):916.02481328,(FEFE_1:1261.13691545,FEFE_2:1278.86308455):1766.72518672):169.34394827):39.91469911,((DZODINKA:2674.33611660,LIMBUM:2702.66388340):494.12196821,(((BABA:2513.61293578,MUNGAKA:2506.38706422):432.60482229,SHUPAMEM:2958.89517771):175.52885205,(YAMBA:2925.20758500,(NDE_BUKWOK:2769.18697297,NDE_YULANA:2749.81302703):144.29241500):243.72114795):79.25303179):39.15658995):178.61438284,(DE_WUNGTSE:2288.05365058,MFUMTE:2284.94634942):1154.14684763):72.84277793,(NDANDA_SUD:3288.46228249,(GHOMALA_1:1029.38606492,GHOMALA_2:1037.61393508):2295.03771751):217.73827676):26.37372398,WUSHI:3551.29961586):242.92597250,((BAMENYAM:2852.90433099,NGOMBA:2872.09566901):876.13032322,(((((((EWONDO:1269.79013812,MENGISA:1286.20986188):663.57822986,ETON_CAMEROON:1929.42177014):750.01141703,POL:2710.48858297):383.97761416,FANG_GABON:3088.14738584):265.52654214,(BAKOKO:3029.20130615,BANKON:3019.79869385):345.28595786):95.58675779,((BAFIA:2358.69746769,LEFA:2367.30253231):897.36181609,(BASAA:1618.62251617,BUM_A_CAMEROON:1603.37748383):1664.13818391):179.21011721):136.57309015,((((BUJEBA:3086.43800925,KOONZIME:3104.56199075):119.69063042,KOL:3219.80936958):301.37502470,(KAKO:3153.04057006,KUKELE:3155.95942994):345.24997530):77.44639201,(NKONGHO:2846.03977300,((NLA_MBO:2246.98255943,NLE_MBO:2252.01744057):296.63591528,(BAFAW:2460.45562813,((EHO_MBO:1975.81842294,MIENGE:1984.18157706):363.98996251,(((BAKOSSI:1314.36788103,NNINONG:1320.63211897):478.19706621,ELUNG:1816.80293379):330.98809706,(MANEHAS:1693.17996744,(BABONG:1287.71084901,(BANEKA:1026.06241746,(BAKAKA:768.49717730,BALONDO:763.50282270):265.93758254):264.78915099):386.57003256):424.37127794):189.72097499):131.45843437):47.81720972):342.13210200):723.44472127):11.30064337):142.78132076):40.38689634):80.38264459):62.43291591):35.83570381):8.72401199):6.04242770,((((((((((((((DORLI_GONDI:743.11300639,SOUTH_EASTERN_GONDI:738.88699361):151.93264456,SOUTH_BASTAR_GONDI:876.06735544):375.54330665,(ABUJHMARIA:1139.73100694,HILL_MARIA_GONDI:1143.26899306):120.70669335):89.73777337,(NORTH_BASTAR_GONDI:1029.64419345,((ADILABAD_GONDI:582.67210104,SOUTHERN_GONDI_2:571.32789896):201.47848498,(NORTHERN_GONDI:495.81603198,WESTERN_GONDI:490.18396802):312.77151502):233.73080655):333.29347663):457.10324066,SOUTHERN_GONDI:1796.88113434):888.95130218,(NORTHWESTERN_KOLAMI:1726.65475901,PARJI:1718.34524099):967.75182282):247.84065564,((KUI:2546.57662920,KUVI:2576.42337080):95.23616823,(MANDA_INDIA:1953.18515106,PENGO:1955.81484894):709.01383177):275.07340686):306.58265152,((KORAGA_KORRA:2001.22469320,TULU:2028.77530680):933.01759040,(((BADAGA:1754.78328254,KANNADA:1752.21671746):420.26928941,KURUMBA_ALU:2127.73071059):491.91538681,(BETTA_KURUMBA:2548.36751013,((IRULA:2046.23134056,RAVULA:1993.76865944):161.85267873,(MALAYALAM:1384.72957619,TAMIL:1402.27042381):802.89732127):381.75748987):93.89711319):280.01365960):285.96886215):9.82158198,(TELUGU:923.62255232,TELUGU_2:921.37744768):2327.51008306):213.26051506,(TODA:3398.14983379,(KURUX_NEPALI:2104.37920665,(KURUKH:1827.65385669,SAURIA_PAHARIA:1842.34614331):273.62079335):1263.60016621):93.79514900):446.81600362,((((((MAPRIK:623.37204850,WOSERA:632.62795150):1137.12203508,YELOGU:1797.37796492):194.04368692,MANAMBU:1980.95631308):235.51626292,NYAURA:2209.60873708):313.10215932,(NGALA:2446.28856584,(KWUSAUN:1675.59593297,(BOIKIN:1626.63010347,YENGORU:1619.36989653):48.40406703):767.71143416):75.70252818):1300.17115101,(((AWTUW:2854.02403618,POUYE:2877.97596382):696.21039306,NAMIA:3554.78960694):207.96845202,(((KWOMA:2867.26288263,MENDE_PNG:2862.73711737):491.64003632,YESSAN_MAYO:3356.35996368):267.53692976,(((BAHINEMO:2912.76514556,KAPRIMAN:2940.23485444):214.85383928,ALAMBLAK:3135.64616072):378.46849250,(HEWA:3210.27131257,(SANIO:3071.68937137,(PIAME:2766.59360054,(GABIANO:2244.64398066,PAKA:2265.35601934):492.90639946):316.56062863):151.72868743):298.81275750):121.46307024):118.32451673):52.70555797):89.30461329):39.08651946,((((ALBANIAN_GHEG:1929.17005911,ALBANIAN_TOSK:1931.82994089):1810.35948311,BRAHUI:3698.64051689):115.38252821,(SHOM_PENG:3672.46906148,PIRAHA:3699.53093852):164.11747179):53.40523840,(DAY:3743.04105163,(TUPURI:3327.81745519,(MUNDANG:3064.80836695,(((DAMA:1801.24922839,GALKE:1781.75077161):418.50224202,PAM:2215.49775798):636.96160430,(MBUM:2457.74388018,(KARANG:1837.18840827,(KO:1370.60494632,((KALI:696.99708957,NDOK_MBALI:694.00291043):257.37879862,(NGOUMI:777.26312060,NJAK_MBAI:809.73687940):165.62120138):430.89505368):447.68659173):622.94361982):399.88995820):192.34397680):277.42473231):402.65426087):146.27469324):58.01140668):11.52466054,(((((KWOMTARI:3139.03022000,NAI:3132.96978000):562.19948120,AGHU_THARRNGGALA:3682.80051880):138.79979176,(PARIMANKUTINMA:3664.22380106,COMECRUDO:3657.77619894):183.57520824):56.42364661,(ALSEA:3736.64261392,SIUSLAW:3717.35738608):152.76385339):44.80838730,(((HOAN:3610.44541547,NORTHERN_TUJIA:3587.55458453):229.97243227,(LINNGITHIGH:3456.23241509,MPAKWITHI_ANGUTHIMRI:3404.76758491):406.52756773):69.14017622,((((MMANI:1378.84579799,SHERBRO:1378.15420201):610.10033658,KRIM:1981.89966342):1276.85477349,(KISI:1763.69695194,KISSI:1713.30304806):1536.89522651):577.99806569,(EAST_LIMBA:3785.78052756,(EKPEYE:3102.63229633,(ECHIE:2672.20004483,(OGBA:2426.53883505,(IGBO_ONITSHA:2149.95665040,IZI:2161.04334960):252.46116495):250.29995517):497.74270367):672.90697244):58.70896556):49.02974566):21.78389785):34.08533864):8.94792747,(((((((((((((((AUCHI:597.98572845,AVBIANWU:593.01427155):817.89675073,UNEME:1435.60324927):559.64615313,GHOTUO:2017.85384687):155.00185510,(AOMA:1318.38100612,EDO_2:1298.61899388):849.31064490):531.45140861,(EDO:2272.22458594,EMAI:2262.77541406):403.64234139):398.26336330,(OKPAMHERI:2812.50093317,(IBILO:2494.05210250,(UHAMI:2263.65780732,(EHUEUN:1174.50110141,UKUE:1150.49889859):1118.34219268):258.94789750):323.24906683):252.42608982):81.12628110,(URHOBO:2821.61167833,((OKPE:2165.68826774,UVBIE:2167.31173226):242.61569679,(ERUWA:2196.18302184,(ISOKO:1948.98708603,URHOBO_2:1922.01291397):262.81697816):244.50930321):417.57582167):340.86200015):134.06681000,(EPIE:2569.27347990,(EGENE:2490.23271649,(DEGEMA_2:1938.76461555,(DEGEMA:1661.85884094,ENGENNI:1662.14115906):267.73538445):551.51728351):72.97652010):742.73006500):460.84167069,(ARIGIDI:3365.13437343,(AYERE:2917.28443108,(IGALA:2105.84055568,(OKA:1565.33302874,YORUBA:1563.66697126):546.15944432):792.46556892):456.86562657):399.23035079):15.10268242,((AKWA:3472.81366098,AMBELE:3471.18633902):221.29522408,(ABE:3402.10800114,(FONGBE:2603.84664686,(EWE_ADANGBE:1614.86441034,GEN:1605.13558966):1001.65335314):800.14199886):293.20477592):77.92710273):51.92747865,(ADIOUKROU:3635.22541516,(OBOLO:3207.21392916,(USAKADE:2478.84947156,((EFIK:701.47491738,IBIBIO_1:682.52508262):1683.35720655,((((((ENWANG:810.41239923,UDA:813.58760077):97.80616749,EBUGHU:919.19383251):390.10426129,ORO:1305.89573871):202.67325844,(EFAI:1417.07837335,ILUE:1397.92162665):101.01424156):209.16780328,OKOBO:1740.73844672):189.40397886,((IBINO:1034.88209572,IKO:1001.11790428):754.75949527,((EKIT:1141.23689722,ETEBI:1115.76310278):476.59085455,(PROTO_LOWER_CROSS:1297.07327864,(ANAANG:1080.59780732,(IBIBIO_2:979.00088599,(ITUMBUSO:739.58373616,(IBUORO:668.00754049,UKWA:676.99245951):81.91626384):241.74911401):100.77719268):226.55172136):299.86227045):149.70925473):171.39387270):425.50753955):109.35365344):764.33001615):368.13444812):204.25649657):18.44850173,((ABUA:2671.48311626,OGBRONUAGUM:2683.51688374):971.79479374,(BAN_OGOI:2528.21823386,(KANA:2188.82543995,TEE:2177.17456005):353.28176614):1131.95520626):190.75469194):26.64055895,(ANGAATAHA:3751.39398664,(KOHUMONO:3317.01583770,MBEMBE:3293.98416230):407.10601336):142.49262740):46.90289797,((((((((IIGAU:867.02338917,ISHEU:867.97661083):98.47386941,(IYINNO:750.31905316,PROTO_UKAAN:743.68094684):210.02613059):157.90377354,IKAAN:1088.09622646):1076.57133214,(IKAKUMO:1564.61742282,UKAAN:1561.38257718):612.11616786):1280.45167524,AKUNNU:3445.70457476):202.27830238,((BEKWARRA:3396.76718398,GADE:3402.23281602):134.43205457,((IDOMA:2664.06076149,YALA:2629.93923851):736.81739831,(OKO_OSANYE_ENI:3296.35272368,(IGEDE:3199.97736308,IGBIRRA:3216.02263692):88.64727632):84.55760169):156.81794543):94.88771325):138.90291293,(GBARI:2897.37042689,NUPE:2879.62957311):882.95939175):106.14615000,((AVIKAM:3519.29486607,SAKAO:3539.70513393):346.43295203,((((((((ADELE:2788.28563513,PROTO_TOGO:2795.71436487):522.69690230,AHLO:3311.80309770):196.30155774,IKPANA:3552.94844226):39.39896284,TUWULI:3546.97603716):18.68043622,(SIDEME:2955.10142966,(TEGBO:1775.01141313,TUTRUGBU:1762.98858687):1178.89857034):638.22581378):56.30269643,((AKPAFU:2110.58638377,SIWU:2082.41361623):1164.27745663,(SELE:3239.69268162,(BUEM_LELEMI:2801.73914664,LIKPE:2809.26085336):418.30731838):49.84754337):378.76761607):51.66564171,(ANIMERE:3577.18398469,(DANGME:2033.37344406,GA:2037.62655594):1508.81601531):145.22107704):128.49613188,(ATTIE:3739.33999119,((((ANYI:2230.66834967,BAULE:2241.33165033):706.93694256,(TWI_ASANTE:1822.93534875,TWI_FANTE:1826.06465125):1102.31305744):361.90866915,AHANTE:3331.71633085):123.21299086,(EFUTU:3268.74918752,((((HILL_GUANG:2719.38511435,NKAMI:2688.61488565):297.43203370,LARTEH:2989.06796630):35.73653908,DOMPO:3020.26346092):123.10656002,((KRACHI:2289.49660559,NCHUMURU:2276.50339441):500.43218722,(GONJA:2671.02510434,(NAWURI:2360.54940338,(GECHODE:1144.87156303,GENYANGA:1151.12843697):1191.45059662):336.97489566):111.31781278):356.09656498):125.46174998):146.67177476):273.00668849):122.51485445):35.07229699):24.50307333):27.39329674):27.66469031,(((((((((((((GBANZILI:1222.93573197,NGBAKA_GILIMA:1233.06426803):193.27382758,NGBAKA_KPALA:1432.72617242):199.73918569,(NGBAKA_BOKANGA:1002.71591839,NGBAKA_PENDI:1004.28408161):618.38581431):133.14439252,MONZOMBO:1770.54310748):623.97556486,(BAKA:1820.61504873,(BAKA_2:1263.26293074,NGOMBE:1317.73706926):512.88495127):567.32131014):540.40500479,FEROGE:2915.97780771):328.05561757,(MAYOGO:2971.21861520,MONDO:2954.78138480):269.21000743):124.41019042,(NGBANDI:1748.19340273,(SANGO:1514.36664349,YAKOMA:1486.63335651):243.30659727):1594.10348146):197.19019999,((((BAI:1047.85935936,BELANDA_VIRI:1047.14064064):781.46741830,NDOGO:1856.03258170):186.28630638,TAGBU:2037.71369362):1475.69834148,(GABU:3166.93021767,(NGBUGU:2317.97146608,((LANGBASI:1981.66056092,MBANZA:1971.33943908):187.08225698,(MONO_CONGO:1946.20381540,(GBI:1103.91790257,LINDA:1088.08209743):824.79618460):230.16774302):150.02853392):901.19478233):297.91493977):48.75846945):135.84743940,((BARAMBU:985.81039095,PAMBIA:992.18960905):2434.56615778,(NZAKARA:2132.83311071,ZANDE:2120.16688929):1320.43384222):258.85644854):47.41229052,MA:3756.32061964):17.59342978,(DONGO:3426.95017306,NDUNGA:3407.04982694):343.91902139):162.20478045,(((((((((((((((FRAFRA:2001.99396442,NINKARE:2023.00603558):293.19771591,MOORE:2297.80228409):74.62853070,KUSAL:2349.12146930):120.65870770,DAGAARE:2453.34129230):157.26570981,(HANGA:2270.90887284,(DAGBANI:2032.53141583,MAMPRULI:2050.46858417):211.59112716):386.42179019):207.31520192,BULI_GHANA:2837.68479808):192.98778212,BIRIFOR_SOUTHERN:3080.27784288):186.25539275,KONNI:3244.79929475):106.59470127,(GOURMANCHEMA:2879.48607295,(MOBA:2374.09108576,NGANGAM:2367.90891424):456.01392705):485.27736904):95.44135290,(NAWDM:3110.42605332,YOM:3095.57394668):331.23784632):95.29478424,WAAMA:3524.52943451):158.45043942,((BAATONUM:3486.43376740,MBELIME:3502.56623260):127.45858880,(AKASELEM:2977.71706229,(BASSARI:2312.87098382,(KONKOMBA:1687.31505406,KONKOMBA_2:1682.68494594):645.62901618):662.03293771):666.54141120):56.40710452):155.56853132,(((KASEM:3402.63509820,PANA:3397.36490180):247.87877013,(L_MOREHEAD_PEREMKA:393.62442351,PEREMKA:385.37557649):3330.37122987):146.98177044,(KOROMFE:3789.02490372,(LAMA:3560.87907898,((PAASAAL:3266.72542183,VAGALA:3270.27457817):59.30315579,(KABIYE:3031.16255619,(SISAALA_TUMULUNG:2888.68753680,SISAALA_WESTERN:2877.31246320):139.83744381):291.94684421):234.99592102):230.22509628):44.47135456):38.45727892):38.44355148,((BIJOGO:3639.72234356,MUNICHI:3650.27765644):178.63965961,(((((KLAO:2303.11069744,WOBE:2299.88930256):566.06343191,BAKWE:2855.93656809):173.65904685,KRUMAN:3064.34095315):236.83514963,(BETE_DALOA:2676.23289556,GODIE:2651.76710444):640.47735037):496.13764371,(CEFO:3606.41210355,((NATIORO:2823.88675246,WARA:2858.11324754):640.69948909,((MAMARA_SENOUFO:1869.07222455,SENOUFO_SUPYIRE:1916.92777545):1103.35153166,(NAFAARA:2852.22344698,SENOUFO_TAGWANA:2849.77655302):128.39846834):513.67551091):87.46289645):185.65923129):31.41502789):82.73835236):20.25308683,((((((((((CINDA_5:1137.16806421,KUKI:1120.83193579):85.82257635,REGI:1205.67742365):1008.18804928,(CINDA_1:1932.15248377,CINDA_2:1950.84751623):274.56195072):312.65090230,ROGO:2514.72409770):209.80551005,(SEGEMUK:1775.34412569,SHAMA:1754.65587431):983.75698995):657.90464548,(MADAKA:3015.04580519,(PONGU_2:2361.12064161,PONGU:2371.87935839):683.45419481):364.46254202):267.00932949,(LELA:3432.21398533,(DUKA:2700.46476598,(FAKAI_A:2417.41984325,ROR:2435.58015675):281.53523402):705.78601467):236.58832676):93.47719614,(CICIPU:3090.33033663,(SALKA:2476.92334478,TSUVADI:2471.07665522):644.16966337):668.21421011):78.98528142,((((DOOHWAAYAAYO:2936.96434913,MOMI:2929.03565087):597.50393992,SAMBA_LEKO:3559.49606008):160.70424793,(GULA_IRO:3437.27859420,LUA_NIELLIM:3429.72140580):242.04575207):57.14754860,((LARU_NIGERIA:3281.07688392,LOPA:3280.92311608):345.09309636,(YANDANG:3367.07601784,(YOTI:2393.50139761,(BALI_NIGERIA:2119.45099222,KPASHAM:2132.54900778):283.99860239):956.67398216):257.59440364):140.50870140):75.08161312):49.38300278,(((((GBEYA:1239.70159875,KARA_BODOE:1225.29840125):569.62981676,BIYANDA:1796.87018324):204.41609511,(NGBAKA:1266.25785932,(MANZA:817.69489681,NGBAKA_MANZA:811.30510319):452.74214068):758.83390489):1737.44422366,(BEBE:3693.19474986,LANGA:3703.80525014):70.99327634):117.08318500,((((((((((((((AGHEM_WEH:1827.45966167,AGHEM_WUM:1845.54033833):273.57289368,BU_CAMEROON:2105.92710632):319.32899804,AGHEM_ISU:2408.92100196):445.06707708,MMEN:2849.93292292):181.52298659,(BABANKI:2812.76924266,(BUM_B_CAMEROON:2506.71980493,(KUO:2197.96831632,(KOM_MBIZINAKU:1863.77169921,KOM:1859.22830079):362.53168368):241.03019507):319.48075734):246.63326341):319.80770524,(BABUNGO:3133.15245240,KENSWEINSEI:3146.84754760):184.69229476):34.39668083,(LAMNSOQ:3113.50780370,NDEMLI:3085.49219630):254.66581917):78.75592833,AMASI:3461.55266542):187.07650891,(MODELE:3437.03020003,((ESIMBI:3216.44165739,IPULO:3265.55834261):83.13744500,(TIV_1:1193.09098759,TIV_2:1184.90901241):2142.11255500):123.84479997):171.45571766):54.26324603,((DONG:3090.53620390,SAMBA_DAGA:3094.46379610):506.11106737,((BALEP:1453.21686073,EKPARABONG:1469.78313927):1434.61465404,((BENDEGHE:637.28428351,EJAGHAM:642.71571649):1649.41160861,((((NDE:298.30529476,NTA:294.69470524):165.69625582,NSELLE:460.30374418):1170.88197865,EFUTOP:1648.86802135):443.00867024,((EKAJUK:676.81977381,NNAM:682.18022619):978.73063440,(NKIM:966.26142676,NKUMM:959.73857324):689.76936560):424.80382976):191.11964139):628.51034596):693.33424513):75.58494428):30.91522765,(((((((DENYA_BITIEKU:1679.01365345,DENYA_TAKAMANDA:1686.98634655):289.90265501,DENYA_BAJWO:2006.09734499):307.05094284,DENYA_BASHO:2305.69905716):114.47317322,KENDEM:2395.27682678):653.82331803,((BAS_KENYANG:1389.31102095,HAUT_KENYANG:1398.68897905):1199.00644947,(CENTRAL_KENYANG:1334.11583888,KENYANG_KITWII:1330.88416112):1253.74355053):450.02043197):507.02074448,MBE:3558.96363052):159.64346237,(((((ALINGA:819.50565778,TUNEN:852.49434222):1871.41950536,BONEK:2653.58049464):274.36492326,MANDI_CAMEROON:2933.13507674):295.06487038,NYOKON:3222.56012962):145.61356148,(YAMBETA:3238.00335002,(NUGUNU:3096.77007924,(NUBACA:2275.28186262,(LIBIE:1577.35202975,(KALONG:1504.62972837,MMALA:1518.37027163):50.64797025):702.71813738):822.10492076):186.68414998):97.98800102):311.63436966):25.55324770):53.87539785,(((ABAR:2334.86087458,MISSONG:2350.13912542):1179.71604193,MBU:3517.28395807):135.96107146,(((((BU:2683.75425140,MUNDABLI:2656.24574860):96.62433783,KOSHIN:2746.37566217):344.88159001,FANG:3115.11840999):220.65380791,CUNG:3341.47119209):198.55896765,((MASHI_NIGERIA:2526.27856001,NAKI:2466.72143999):948.33672432,((KEMEZUNG:3188.64889566,NSARI:3214.35110434):66.88008918,(MUNGONG:3022.20910369,(NCANE:2579.61523699,NONI:2542.38476301):433.29089631):252.86991082):191.72577568):72.69103235):135.57017854):123.27730830):39.97821594,((((((((((GWARA:2137.29252485,ITOO:2116.70747515):403.75435616,IDU:2557.24564384):479.25674950,NYANKPA:3000.24325050):212.80413379,HYAM:3215.32086621):150.31271173,KULU:3368.49978827):170.61013892,(KUTEB:3390.24021297,(AKE:3280.15639356,EGGON:3271.84360644):121.75978703):146.66329858):70.11895992,((JIBU:2747.28823153,JUKUN_TAKUM:2732.71176847):845.75804072,(TESU:2445.98713688,TORO:2422.01286312):1123.24195928):43.54900883):67.71905464,((JIJILI:2048.72432995,JILI:2025.27567005):1509.54821663,(ELOYI:3497.48580497,(HASHA:3097.18118613,SAMBE:3106.81881387):377.01419503):60.57678337):140.53680474):27.97933220,((AFI_AMANDA:2435.81617275,KAMINO:2435.18382725):787.36159440,(BATU_ANWE:2719.69348240,BURU:2741.30651760):480.88840560):510.31070686):62.12258522,((((KONJA_NDUNG:1977.28340581,KONJA_SUNDANI:1988.71659419):1458.03994815,(MAMBILA_ATTA:2489.61320230,MAMBILA:2489.38679770):926.71005185):196.50609356,(NIZAA:3409.28777100,(WAWA:2799.07666783,(VUTE_MBANJO:1462.92876070,VUTE_YOKO:1441.07123930):1356.42333217):604.71222900):214.58765644):106.97505684,((KWANKA:3050.08546910,SHALL:3078.91453090):518.76008231,((((PE:3030.40619626,YANGKAM:3042.59380374):134.77323973,TAPSHIN:3151.22676027):255.70040191,(AYU:2953.66502115,NDUN:2966.33497885):491.79959809):92.48879629,((((FIRAN:2373.78682139,GANANG:2360.21317861):13.59765531,IZERE:2411.40234469):727.81494588,TYAP:3194.68505412):340.25654821,(((((FYEM:2403.77910084,HOROM:2408.22089916):739.22498203,RUKUL:3155.27501797):135.00274257,ITEN:3308.49725743):37.82175060,(CARA:3148.19077075,(BEROM_F:1689.37232531,TAHOSS:1715.62767469):1443.80922925):169.27199940):107.36738471,((BU_NIGERIA:3133.67561253,CE:3140.32438747):111.47037048,((ANIB:2494.28425768,NINKYOP:2525.71574232):522.85789323,((NINGYE:1913.79963327,NINKA:1939.20036673):840.94520882,(NUNKU:2167.09777645,(RINZE:1476.75228309,(NCEKPE:1332.81769272,(MADA:1018.63691814,((NCO:255.34150043,NJIGBAN:256.65849957):308.14001105,((GBUGYAR:195.50125086,RIJA:178.49874914):288.80902971,(KEJA:335.90078370,NDEYWAN:325.09921630):149.19097029):97.23498895):457.80058186):297.86980728):165.52896691):708.69909855):596.55479118):249.79640364):213.91439514):202.32945366):51.48524256):35.44699472):57.12306588):140.02871208):43.97233583):34.82016337):32.68140319,(((((BADA:1755.55503070,DUGURI:1750.44496930):360.20730155,BANKALA:2123.79269845):616.75960669,(LABIR:2449.25365199,ZAAMBO:2457.74634801):283.24039331):96.51120577,(BILE:2519.22496672,(KULUNG_NIGERIA:2271.04973825,MBULA_NIGERIA:2271.95026175):198.77503328):343.20754423):963.10240493,((((((((((((((((MASHYOO:498.14718661,MBOMPIYA:496.85281339):160.16356002,MAZOO:656.83643998):133.47499531,MBUMBUU:786.77500469):178.97316058,(KELAU:651.48112517,(IBEE:583.61981953,NSELEMBILI:588.38018047):64.01887483):320.80808942):69.15765986,NSONTENY:1034.57671514):219.31462475,(MBOMFOLI:1122.78352039,(NSEJIME:905.38130682,(NSEKSHAA:729.23764747,NTELERE:735.76235253):173.61869318):214.46647961):138.59162525):120.20209861,(NSEJAU:753.61251783,NSEMOHBI:763.38748217):632.27446389):197.23364885,NDWAMA:1574.71556990):238.46565544,(NDUMA:1496.48851719,SANY:1490.51148281):299.10661018):182.61212909,(LEBAA:1334.74864422,MPE:1346.25135578):672.88982403):1120.51496853,(LOMONGO:2217.18488292,(BOLIA:1811.93994195,(LONTOMBA:1777.09531841,NTOMBA:1750.90468159):39.06005805):408.81511708):858.51811252):129.78412501,((BANTOU_DU_GABON_NDJABI:1703.38834830,DUMA:1685.61165170):1171.04326990,(TIENE:2549.32694212,(((MBEDE:960.52638006,MBEDE_2:981.47361994):397.77401500,(NDUMU:941.93136483,NDUMU_2:985.06863517):409.97598500):621.77156880,((MBAMBA_LIWEME:1239.50192400,MBAMBA_SIBITI:1236.49807600):442.72415278,(TEGE_EWO:1468.57738845,(((OBAA:524.34320780,OYUOMI_MBAMA:525.65679220):203.14407338,OYUOMI_TCHERRE:735.85592662):393.33151419,(YABA_MBETI:979.74304933,(NKOMO_OLOLI:884.12907466,((NDOUBA:250.84731431,NKOMO_KELLE:242.15268569):436.75333182,(NTSIAMI:557.68298666,(OBELI:369.65222102,OYABI:367.34777898):195.31701334):126.99666818):196.24592534):89.94445067):150.34817331):350.08276780):216.76022222):312.12882183):584.41231570):298.73749182):362.69570025):82.53788264,BOMA:3321.60162978):220.69369644,(BUSHOONG:3490.52662922,DING:3495.47337078):48.89736801):125.47981475,(KANYOK:3142.58843817,KETE:3116.41156183):542.93971040):58.86767033,((((((((((((((((((SWAHILI_CHIRAZI:277.65815669,SWAHILI_VUMBA:276.34184331):360.03878776,SWAHILI_MVITA:613.46121224):346.75010802,(SWAHILI_MAKUNDUCHI:492.76178422,SWAHILI_PEMBA:487.23821578):485.62489198):305.64148836,(SWAHILI_PATE:604.60590141,SWAHILI_TIKUU:636.39409859):651.60851164):507.01463803,(NGHWELE:1444.35488093,SWAHILI:1438.64511907):387.32911197):194.16108198,BUU:2024.62016802):51.98353057,SWAHILI_MWANI:2051.01646943):137.78196545,(CHWAKA:1168.02052466,((DIGO:355.81616060,DURUMA:370.18383940):168.31892031,(RABAI:338.14936275,(CHONYI:166.68146485,GIRYAMA:180.31853515):172.85063725):188.80607969):621.66697534):1053.42067127):202.37492831,SHIMAORE:2439.46906583):363.82003101,KOTI:2792.87723462):273.11553185,(ILWANA:2973.88247323,((GWENO:2532.91728332,MACHAME:2572.08271668):200.42117023,(TAITA:2479.21931714,(PARE_TANZANIA:1932.00651659,NORMAL_MBUGU:1927.99348341):517.28068286):262.32882977):269.99252677):68.71887977):103.25612274,(MBUGWE:2896.02876568,(KAGULU:2791.22155044,VALANGI:2803.77844956):132.47123432):220.22144684):100.44763388,((((((((CHINGONI:1593.19841068,NGONI:1599.80158932):523.55763007,KIMATENGO:2123.94236993):227.93772633,(CIYAWO:1946.34418012,MWERA:1955.65581988):373.06227367):408.78690066,NDENDEULE:2720.33809934):155.55968157,(NILAMBA:2644.05567438,NYAKYUSA:2651.94432562):263.28406843):124.95467971,(HEHE:2706.88005031,MAKONDE:2695.11994969):350.76407029):90.52488305,(KESUKUMA:2669.35823002,KINYAMWEZI:2709.64176998):418.38917945):78.46887369,(((((KILUBA:2284.43103434,KISONGE:2305.56896566):311.44787761,LUBA:2599.05212239):131.24019406,BANGUBANGU:2759.00980594):86.34103840,(HOLOHOLO:2299.89762984,KITABWA:2322.10237016):528.59646160):210.65555920,(JITA:2607.77962918,(((GWERE:1970.00958893,KIKEREWE:1965.99041107):396.55269285,BENDE:2365.44730715):194.12927445,(HUNDE:2238.38632874,(RUNYANKORE:1289.23940692,RUTOORO:1292.76059308):913.61367126):336.74572555):50.28287082):432.27022205):152.55798178):59.77735601):89.68682618,((NYIHA_TANZANIA:2907.60629770,PANGWA:2927.39370230):355.88748553,(((((RUNYANKORE_RUKIGA:1480.13852428,RUNYORO_RUTOORO:1442.86147572):778.27754866,HAYA:2241.22245134):196.98129160,NKORE_KIGA:2492.01870840):487.62535726,(LHUKONZO:2836.56175693,LUGANDA:2841.43824307):108.87464274):221.57454546,(((((HA:1257.89342571,KIRUNDI:1254.10657429):534.94856480,KINYARWANDA:1814.55143520):1029.53408229,(MASHI_DRC:2045.46508555,SHI:2055.53491445):750.96591771):211.75857310,MASABA:3041.49142690):91.57857762,(SHIYEYI:2942.62993442,((KALANGA:2182.06897744,SHONA:2213.93102256):555.42860888,((NSENGA:2552.27692717,VENDA:2533.72307283):101.67713748,(NYANJA:1729.73682622,SENA:1743.26317378):921.57286252):74.32139112):198.43256558):163.14798488):54.99186079):84.83517072):96.06719213):116.43786269,((((NORTHERN_SOTHO:1300.71269451,SOTHO_NORTHERN:1282.28730549):1086.44697172,SOTHO_SOUTHERN:2363.05302828):572.99031800,SILOZI:2965.00968200):208.79294877,((XHOSA:2206.23276859,ZULU:2230.76723141):506.05770809,(SWAZI:2293.54601960,(NGONI_2:1917.78922119,(PHUTI:1508.57034813,((NORTHERN_NDEBELE:1058.86281598,SWATI:1083.13718402):176.84822158,(ZIMBABWE_NDEBELE:1070.07593229,(SOUTHERN_NDEBELE:853.41801429,(ZULU_2:776.21453999,(MPONDO:400.71094716,((HLUBI:136.15988122,MPONDOMISE:133.84011878):120.08591445,(THEMBU:88.41295755,XHOSA_2:89.58704245):163.66408555):151.41405284):367.66046001):85.70698571):210.17406771):160.35490342):267.97652687):418.01546631):352.39538665):463.81289738):433.12733931):299.48442357):39.70198791,CHILOMWE:3487.91450639):146.97732525,(DHAISO:2984.31439388,(GUSII:2717.39093720,(GIKUYU:2138.86175725,KAMBA_KENYA:2126.13824275):609.10906280):252.68560612):674.08910008):51.83360256,((((((((((((((((((SIMAA_1:234.41840609,SIMAA_3:239.58159391):107.70675894,SIMAA_2:339.79324106):218.97732372,MWENYI:561.27267628):39.74667762,NYENGO:632.00332238):132.80418273,(LIUWA:634.00426926,MAKOMA:640.99573074):95.91456727):103.18721592,(MULONGA_1:539.14103017,MULONGA_2:537.85896983):295.87528408):159.45460536,MBUMI:994.39695714):110.76510449,(MBOWE:669.82954091,(LUYI:309.93372152,(KWANDI:276.67142480,(KWANGA_4:176.88795784,(KWANGA_1:119.93983715,(KWANGA_2:90.87934596,KWANGA_3:102.12065404):19.56016285):51.61204216):91.95357520):40.94127848):358.13920909):438.61221484):457.52311829,(MASHI_ZAMBIA:888.40404502,MBUKUSHU:868.59595498):714.57142517):957.73491572,(NKOYA:1992.35805029,NKOYA_2:1987.64194971):543.95649053):170.77581589,(KAONDE:2230.26273860,(BEMBA_2:1425.13109255,ICIBEMBA:1435.86890745):807.23726140):454.46051223):218.84767957,(LUNDA:2676.98565197,(CHOKWE:2343.34001689,(LUVALE:1957.85258934,MBUNDA:1990.14741066):357.65998311):363.26434803):214.74015002):221.74277598,(ILA:3010.44317859,(KWANGALI:2686.76060772,(DIRIKU:2547.10208933,(HERERO:1979.80112358,(KWANYAMA:1503.52007979,(MBALANHU:875.25470842,NDONGA:879.74529158):633.97992021):450.94887642):588.02291067):143.48939228):306.77557141):153.13810247):42.79175335,NGANGELA:3186.79486126):162.25898212,MBUNDU:3345.86327130):120.85644639,(((GISIRA:1723.80824906,YIPUNU:1711.19175094):586.94302511,ISANGU:2312.55697489):991.52301502,((KWESE:2477.30138865,MBALA:2449.69861135):684.44601636,(KIHOLU:3036.62533353,(((HUNGANA:2538.15580295,YAKA_yaf:2516.84419705):126.46975533,BEEMBE:2668.53024467):61.19324506,(KONGO_SAN_SALVADOR:2490.91469344,(KITUBA:2048.21468191,(KOONGO:1890.13652709,LAADI:1909.86347291):129.78531809):502.08530656):178.58800494):330.67154147):78.49148364):169.75042248):152.18544161):148.24204152,TUKI:3617.76017732):38.11303817,((((EGBUTA:2994.16759321,ENYA:2963.83240679):220.82860875,LEGA:3197.67139125):199.32373952,(NGELIMA:2629.36256905,PAGIBETE:2637.63743095):790.80126048):98.41277659,((((((POVE:1329.92499969,XEBOBE:1320.07500031):487.34135644,(XEBIA:1510.18407463,XETSOXO:1552.81592537):299.65864356):196.23311002,(OKANDE:896.23929545,(XEHIMBA:615.10757206,XEPINZIPINZI:601.89242794):275.76070455):1144.26688998):529.49049087,BUBE:2565.00950913):658.39363633,MYENE:3238.85636367):240.32459417,((((KUNDU:2132.56520093,OROKO:2143.43479907):636.47274909,DUALA:2769.52725091):339.18140107,BAKUERI:3135.81859893):249.71758286,((((((((((((BENE_BOMITABA:216.75284486,TOUKOULAKA_BOMITABA:219.24715514):69.37464725,MATOKO_BOMITABA:277.62535275):12.19720607,MBANZA_BOMITABA:293.05279393):206.39902513,MOKENGUI_BOMITABA:497.85097487):113.42705763,(BONDEKO_BOMITABA:510.61140856,(BOTALA_BOMITABA:476.45200732,(KANIO_BOMITABA:375.42406604,LIOUESSO_BOMITABA:372.57593396):105.04799268):26.13859144):105.20575487):186.90432026,MBOUA_BOMITABA:799.90427349):255.06857265,(BOLEKE_BOMITABA:873.47015533,EPENA_BOMITABA:885.52984467):179.41580235):101.47563531,(BOSSELA_BOMITABA:582.32512104,(IBOLO_BAMBOMBA_BOMITABA:286.32042862,KOUNDOUMOU_BAMBOMBA_BOMITABA:283.67957138):297.67487896):585.50483344):684.30588613,ITANGA_BOMITABA:1860.28200450):598.63237203,((DZEKE_DIBOLE:1042.36528410,MOUNDA_DIBOLE:1038.63471590):61.85333106,(EDZAMA_DIBOLE:557.17929299,(BOTONGO_DIBOLE:368.03859971,KINAMI_DIBOLE:362.96140029):198.32070701):542.02166894):1355.22675883):493.78959686,YAKA_axk:2933.67048614):203.11736600,(((LINGALA:1648.24586922,LINGALA_2:1647.75413078):627.45865407,BANGALA:2323.04134593):678.93092975,((((BUJA:694.74637023,BUJA_2:697.25362977):1512.99005022,(LINGOMBE:693.93286732,LINGOMBE_2:679.06713268):1536.50994978):200.29608682,(DOKO:488.02990162,DOKO_2:479.97009838):1935.95391318):353.65860864,(PROTO_NGIRI:2406.08060545,((((LIBINZA:953.74911261,LIBINZA_2:937.25088739):371.46958846,(ZAMBA:759.65776145,ZAMBA_2:750.34223855):566.03041154):739.85120648,(MABALE:887.68599312,MABALE_2:866.31400688):1184.77379352):110.37956091,((BOBANGI:877.87288738,BOBANGI_2:865.12711262):1037.56202672,((BOMBOMA:877.67609706,BOMBOMA_2:862.32390294):549.14392663,((LIBOBI:621.40714847,LIFONGA:630.59285153):433.04462955,(LIBOBI_2:564.12553850,LIFONGA_2:558.87446150):487.45537045):365.98107337):520.06297328):250.12043909):243.65376955):334.35896948):227.14035932):147.43646891):225.35318645):92.43551478):51.84378087):126.17363663):52.52081905):25.72102128):79.17959461):43.68213487):29.50027725):14.39768548):28.97657082):1.79891305):16.38137650):31.85919371):1.75096338):1.60840894):2.67483224):1.94525463):0.73890021,(((((((((((((NORTH_HIGHLAND_MIXE:1198.01424832,ULTERIOR_MIXE_C:1198.98575168):412.03840153,LOWLAND_MIXE:1634.46159847):197.77618083,(PROTO_MIXE_ZOQUE:1469.99216784,SAYULA_POPOLUCA:1486.00783216):333.34881917):99.84166090,OLUTA_POPOLUCA:1915.59583910):305.17054367,(AYUTLA_MIXE:1123.93293571,SOUTH_HIGHLAND_MIXE:1118.06706429):1110.70445633):424.63562464,((SOTEAPAN_ZOQUE:1488.51580596,TEXISTEPEC_ZOQUE:1487.48419404):507.55376645,((MARIA_CHIMALAPA:1304.75421468,MIGUEL_CHIMALAPA:1308.24578532):289.06011147,(ZOQUE_RAYON:1214.06672692,(CHIAPAS_ZOQUE:1047.73916091,ZOQUE_FRANCISCO_LEON:1055.26083909):148.43327308):388.68988853):402.69623355):629.00695348):714.78412165,TAPACHULTEC:3357.76958929):365.87444647,(((TEPEHUA_HUEHUETLA:1359.48790151,TEPEHUA_PISA_FLORES:1369.51209849):93.63979558,TEPEHUA_TLACHICHILCO:1465.86020442):1045.83069780,(TOTONAC_MISANTLA:1759.41033486,(((TOTONAC_TEJERIA:305.90563194,XICOTEPEC_TOTONAC:298.09436806):574.45097004,TOTONAC_UPPER_NEXACA:868.54902996):670.00889520,(TOTONAC_FILOMENA_MATA:1207.20596965,((TOTONAC_COATEPEC:794.00691799,TOTONAC_OLINTLA:813.99308201):152.52344715,(TOTONAC_OZELONACAXTLA:771.40661220,(TOTONAC_COYUTLA:528.89540480,(PAPANTLA_TOTONAC:361.60065496,TOTONAC_HIGHLAND:372.39934504):153.60459520):250.09338780):175.35155285):241.48153035):346.13172980):193.26935264):759.36656783):1220.55304376):108.41424095,(CHITIMACHA:3590.91123185,(HUAVE_2:2695.54602507,(HUAVE:2559.93341818,SAN_FRANCISCO_DEL_MAR_HUAVE:2534.06658182):153.95397493):901.08876815):229.41962135):80.65542907,(MOLALA:3701.62054102,(NEZ_PERCE:3391.00197737,UMATILLA_SAHAPTIN:3380.99802263):320.37945898):187.18136292):27.68937861,((((((SECOYA:1561.13133088,SECOYA_2:1563.86866912):674.09142308,SIONA:2235.90857692):381.25356979,(OREJON:2108.19844562,OREJON_2:2099.80155438):505.37143021):118.94358790,(KOREGUAJE:1622.10962432,KOREGUAYE:1626.89037568):1093.68141210):555.52074880,(CUBEO:2382.98086161,CUBEO_2:2394.01913839):902.63550120):296.17844973,((TANIMUCA:969.58198699,TANIMUCA_RETUARA:985.41801301):2470.10102086,(((DESANO:972.31127661,SIRIANO:977.68872339):956.28325020,(DESANO_2:1451.98683742,SIRIANO_2:1461.01316258):459.46674980):1107.03143879,(BARASANO:2922.71022157,((TUCANO_2:2725.97045396,WAIMAHA_2:2713.02954604):114.68610389,((((PIRATAPUYO:705.49312123,PIRATAPUYO_2:694.50687877):901.70536966,WANANO:1614.29463034):393.50865504,GUANANO:1976.24134496):529.19161256,(((CARAPANA:878.00579333,TATUYO:885.99420667):1135.58847771,MACUNA:1986.91152229):173.91610389,(TUCANO:1815.92434734,(((WAIMAHA:754.04652220,WAIMAYA:754.95347780):294.26360606,BARA:1052.73639394):513.27743946,(TUYUCA_2:1309.69292767,(TUYUCA:910.74328729,YURUTI:924.25671271):397.80707233):242.97256054):250.95065266):354.13077111):371.48807494):311.46233361):78.43821593):105.69805340):399.78227992):163.67759886):345.02043165):40.98594415,((((((DUNGERWAB_TSI:805.57365477,IAUGA_DUNGERWAB:822.42634523):1033.66220787,(IAUGA_PARB:584.60314935,PARB:575.39685065):1291.33779213):1909.20898125,(JEISCH:1518.71512911,YEY:1519.28487089):2255.16601875):115.24780651,((DAW:2569.70736752,NADEB:2569.29263248):321.32763066,(PROTO_EASTERN_MAKU:2542.45996338,(JUPDA:1848.37461739,YUHUP:1841.62538261):714.54003662):338.42236934):1003.23656849):34.32058128,(ITONAMA:3671.37456819,MOVIMA:3687.62543181):229.81223122):40.56482598,((((((CHIPAYA:1423.85370073,CHIPAYA_2:1424.14629927):322.51798648,CHIPAYA_3:1745.48201352):954.31544497,UCHUMATAQU:2725.18455503):1141.43811033,BANGI_ME:3842.31188967):44.46314094,(NATCHEZ:3813.34354258,(YOKUTS_TINLINNEH:1852.14955506,YOKUTS_UNKNOWN:1857.85044494):1919.15645742):78.69310906):55.52650685,((((KAJGIR:1152.40237848,TAMAGARIO:1161.59762152):1567.69620263,KAUGAT:2732.30379737):974.89246785,KLAMATH:3698.85753215):161.40082310,((MAKLEW:452.53917281,MEKLEW:467.46082719):2096.32368897,(YELMEK:2260.16238621,(JABSCH:825.67792917,YELMEK_JAB:827.32207083):1441.83761379):281.05131103):1328.19292690):60.44614940):21.16417793):16.69852030):1.16638776,(((((((((((((TEWA_MADAR:1546.18643271,TEWA_SARGANG:1541.81356729):92.80588468,TEWA_LEBANG:1606.19411532):417.57407102,TEWA_DEING:2019.92592898):320.39286492,(SAR_INDONESIA:2072.32312861,TEIWA:2075.67687139):286.10713508):442.23435012,KAERA:2782.07814988):208.12430898,((BLAGAR_RETTA_PURA:854.52405525,BLAGAR_RETTA_TERNATE:842.47594475):1483.98769320,(BLAGAR_BAKALANG:1763.40879510,(BLAGAR_TEREWENG:1561.09012334,(BLAGAR_APURI_PURA:809.15350825,BLAGAR_LIMARAHING:810.84649175):776.90987666):212.09120490):499.26230680):719.99873790):148.31554705,(NEDEBANG:3048.71547506,((KAWA:1787.41396438,LAMMA_KALONDAMA:1803.58603562):391.75297982,(LAMMA:1861.38524326,(LAMMA_BIANGWALA:1397.90518606,LAMMA_MAUTA_TUBAL:1414.09481394):455.61475674):329.12202018):849.34702494):104.93054670):161.38876421,((((ABUI_MAKADAI:1877.51330610,TIFOL_AFENG_ABUI:1856.48669390):255.14883924,ABUI_ATIMELANG:2111.85116076):783.32497195,KAFOA:2920.17502805):248.07791258,(KUI_INDONESIA:2779.01383124,(KLON:2386.11125841,(KELON_HALERMAN:1219.63229415,KELON_PROBUR:1252.36770585):1121.38874159):398.73616876):375.82833742):167.29922407):31.78018511,(KABOLA:2401.62752866,(ADANG_PITUNG:2001.75937817,((HAMAP:1380.23309571,KABOLA_HAMAP:1426.76690429):482.75571990,(KABOLA_AIMOLI:1825.03712629,KABOLA_PITUMBANG:1813.96287371):64.24428010):116.49062183):389.24747134):974.10702192):337.56205990,(((FATALUKU:2617.29485818,OIRATA:2642.70514182):323.14340698,MAKASAE:2956.35659302):576.92898243,(SAWILA:3301.47893061,(WERSING:2808.32565595,(KAMANG_KOLOMANE:2422.25379914,((KAMANG:1758.00737301,KAMANG_LETLEY:1751.99262699):658.36180901,(KAMANG_PIDO_I:1920.55570241,(KAMANG_LANGKURU:1657.60637531,KAMANG_PIDO_II:1685.39362469):243.94429759):493.01319099):32.18370086):385.04934405):485.95856939):250.83273632):149.08682010):188.41728275,(INANWATAN:3563.38102105,((KAMPONG_BARU:3058.45275607,PURAGI:3091.54724393):227.08244177,((ARANDAI_TAROF:1352.87958263,KOKODA_KASUWERI:1354.12041737):722.17637573,(ARANDAI_SEBYAR:1696.29281408,(KEMBERANO_BARAU:1387.34185632,KEMBERANO_WERIAGAR:1385.65814368):307.70718592):396.19862427):1215.48005823):254.74397895):348.54505093):30.84401622,((AYIWO:3763.08898800,KAURE:3729.91101200):126.18777470,(WALIO:3688.56064508,KARANKAWA:3698.43935492):171.81222530):60.70028005):40.31370921,(((((((((((((((APOI:533.19036350,BASAN:538.80963650):107.40842018,EAST_OLODIAMA:661.09157982):112.55741666,BUMO:773.94258334):241.40396271,(OYAKIRI:932.76989999,(GBARAIN:541.55333867,(EKPETIAMA:381.23333976,KOLOKUMA:386.76666024):162.44666133):388.73010001):68.47103729):129.98022012,(OPOROMO:735.88959649,(OGBOIN:643.10130516,(EAST_TARAKIRI:519.32216390,IKIBIRI:529.67783610):127.39869484):91.86040351):404.75415488):239.60396534,((OGBE_IJO:814.84000716,OPEREMO:815.15999284):272.84211572,(WEST_TARAKIRI:815.60932357,(KABOU:722.30227208,KUNBO:728.69772792):98.89067643):272.90788428):289.18119091):173.24091143,((IDUWINI:532.56887848,OGULAGHA:522.43112152):572.66474323,(GBARANMATU:942.82003043,(AROGBO:796.98501296,FURUPAGHA:800.01498704):141.17996957):154.21025677):457.43096357):84.27220382,(IZON:1452.40864851,MEIN:1450.59135149):218.75221024):416.40904965,((AKAHA:1472.29668007,NEMBE:1475.70331993):398.39564512,(NKORO:1668.23610142,PROTO_IJOID:1671.76389858):203.85435488):184.97376285):131.93326901,(BISENI:1742.02737899,(AKITA:1410.75658226,ORUMA:1377.24341774):323.47262101):466.48860599):237.97623483,(IBANI:1721.67648247,(KALABARI:1200.15381806,OKRIKA:1231.84618194):464.82351753):736.39925345):1003.30023952,DEFAKA:3450.17412572):412.86041580,(AIKANA:3464.73165324,KWAZA:3490.26834676):402.80840744):45.51950437,((CATAWBA:3752.96741817,QUILEUTE:3753.03258183):91.44457821,((BAGA_BINARI:1899.95071849,LANDOMA:1866.04928151):599.37873461,(THEMNE:2124.20047514,(BAGA_MADURI:1435.34525126,BAGA_SITEMU:1410.65474874):677.29952486):388.49626539):1329.86792179):80.25243014):34.33142945,(((((KANAMARI:1768.60007488,KATUKINA:1784.39992512):1818.36251664,KATAWIXI:3593.13748336):148.40269301,MAKU:3786.09730699):91.29072515,(AINU_SARU:2717.96192542,PROTO_AINU:2690.03807458):1143.02177485):86.74101200,((AMARAKAERI:3786.63495314,KARITIANA:3787.36504686):149.67681997,(((((AWETI:2867.36921940,SATERE_MAWE:2882.63078060):685.14644199,(KURUAYA:2609.19899501,MUNDURUKU:2607.80100499):938.35355801):14.95021681,(KARO_BRAZIL:3348.68830341,(MAKURAP:3079.57710708,(MEKENS:2578.30742150,TUPARI:2555.69257850):512.92289292):279.81169659):200.51853319):121.14354697,(MONDE:3014.15462784,(SURUI_DO_RONDONIA:2684.84405773,(CINTA_LARGA:2430.75032452,GAVIAO_DO_RONDONIA:2423.24967548):239.65594227):403.34537216):623.91895303):80.09766435,((JURUNA:2032.52731654,XIPAYA:2026.47268346):1676.91251541,(SIRIONO:3316.92441915,(GUARANI:3275.95075442,(ACHE:3166.82578905,(ARAWETE:3066.51446580,(XETA:2964.60328001,(((((AMONDAVA:213.81696814,URUEWAUWAU:219.18303186):613.02217048,TENHARIM:839.47782952):1388.06300761,APIAKA:2208.68699239):293.88820251,PARINTINTIN:2504.23679749):313.95686221,((KOKAMA:1788.93992303,OMAGUA:1742.06007697):953.11233095,(((((GUARANI_ANTIGO:1701.34769806,GUARANI_KAIWA:1671.65230194):111.83090416,CHIRIGUANO:1851.66909584):352.48876419,TAPIETE:2154.01123581):359.08305124,(NHENGATU:2207.37799873,(MBYA:2016.40461653,TUPINAMBA:1991.59538347):182.12200127):344.32319876):165.28109818,(((((GUAJA:2147.83633110,URUBU_KAAPOR:2143.16366890):63.77618510,ANAMBE:2172.72381490):172.01698039,EMERILLON:2348.73301961):133.47657920,WAYAMPI:2481.27342080):117.84362373,((ASURINI:1705.09034727,PARAKANA:1678.90965273):599.59679716,((ASURINI_XINGU:1974.55573545,TAPIRAPE:1951.44426455):221.16227594,(KAYABI:1995.06369474,(KAMAYURA:1986.98535154,(ZOE:1854.62009008,((AVA_CANOEIRO:1273.44906264,PROTO_TUPI-GUARANI:1276.55093736):510.04811019,(SURUI_DO_PARA:1731.43280965,(GUAJAJARA:1396.78969650,TEMBE:1423.21030350):302.06719035):73.95188981):67.25490992):144.57714846):25.46755526):159.93147406):106.71960909):316.35437432):71.54116744):39.77957579):96.35575986):118.01079470):132.63555861):76.02613966):113.36760495):42.34270121):393.21542572):39.70624197):165.05557097):11.35651968):17.29692790):30.29579620):7.82672270):10.65124891,(((((((((((((((((((((GUNYA:509.50452074,GUNYA_GUWAMU:509.49547926):552.56601738,(GUWAMU:456.34694198,GUWAMU_2:446.65305802):606.93398262):310.95338025,(MARGANY:1173.06414267,(BIDJARA:879.42331197,KUNGGARI:869.57668803):294.93585733):181.73411975):718.68715217,(GANGULU:1596.67445902,(BIRRI_AUSTRALIA:1160.05187807,WIRRI:1085.94812193):456.82554098):505.71909783):965.70105034,((BARRANBIYA:2601.37783668,MURUWARI:2587.62216332):243.18158048,((BAYALI:2536.48554914,BIGAMBAL:2440.51445086):145.33772460,(WIRADHURI:2268.30923931,(GAMILARAAY:2175.47966737,WANGAAYBUWAN_NGIYAMBAA:2201.52033263):69.69076069):354.28727540):215.31841952):204.63098091):225.34647857,(DYIRBAL:2842.09094035,WARUNGU:2850.90905965):428.15938080):17.41269183,(WULGURU:2939.86224376,(NYAWAYGI:2640.95866710,WARGAMAY:2621.04133290):295.13775624):381.07168317):221.37875457,(((DUUNGIDJAWU:2417.28637176,WULIWULI:2421.71362824):590.01868084,GURENG_GURENG:3034.48131916):372.22051694,(YUGAMBAL:2106.34962261,(GIDABAL:1659.09090488,WAALUBAL:1663.90909512):434.65037739):1275.21698306):153.50405793):82.84309584,(((((DARKINYUNG:1037.69120467,DARRKINYUNG:1055.30879533):1786.71888259,SYDNEY:2863.28111741):227.66238247,(DYANGADI:3020.88946611,WORIMI:3052.11053389):50.71261753):262.36609057,AWABAKAL:3366.94640943):157.19946474,(((CAMBERRA_LANGUAGE:1911.28465478,NGARIGU:1943.71534522):439.22893927,OMEO:2340.27106073):900.80970512,((JIRINGAYN:2469.26386245,THAWA:2528.73613755):543.45134915,((DHURGA:2150.69394799,THURAWAL:2164.30605201):578.89715592,(GANDANGARA:2213.10156260,NGUNAWAL:2226.89843740):560.60284408):292.04865085):209.87779488):252.42553526):118.31986803):95.50177883,(((MALYANGAPA:2835.45494752,NGURA:2835.54505248):195.23334525,DARLING:3041.26665475):404.56391078,((ARABANA:2932.10401540,PITTA_PITTA:2938.89598460):512.46703386,(PUNTHAMARA:3327.88998654,(DIYARI:3011.77672397,YANDRUWANDHA:2991.22327603):359.11001346):94.40796614):37.62358922):255.90978123):10.17754292,(((DHUDHUROA:3079.03895385,PALLANGANMIDDANG:3091.96104615):504.09527148,YORTA_YORTA:3563.90472852):96.65623173,(((BUNGANDITJ:2871.44402317,WARRNAMBOOL:2865.55597683):512.57832753,BIRRDHAWAL:3382.42167247):50.09329112,(((COLAC:2998.49990084,WATHAWURRUNG:3000.50009916):156.40684927,WOIWURRUNG:3173.09315073):125.25119136,((MADHI_MADHI:1583.77007629,MADIMADI:1617.22992371):1054.41901813,(WEMBA_WEMBA:1886.40645333,(DJADJALA:1114.89276618,WEMBAWEMBA:1119.10723382):783.09354667):752.95598187):642.09255864):133.15670888):247.46095577):68.73876262):65.25026443,((WARLUWARA:3212.25580932,YANYUWA:3206.74419068):553.62255602,(((YAWURU:2911.56950459,KARADJERI:2927.43049541):415.53544692,BARDI:3387.46455308):330.07499688,((GUMBAYNGGIR:2531.80251657,YAYGIR:2507.19748343):1064.30427750,(WARLPIRI:3160.82547723,((DJARU:1058.26033099,JARU:1038.73966901):1750.86478623,(GURINDJI:2614.74643682,WALMAJARRI:2672.25356318):143.88521377):371.79952277):395.94572250):101.65937812):81.76025648):29.05603287):13.93443614,(((((DYAABUGAY:2395.90145070,YIDINY:2339.09854930):668.89326861,(GUUGU_YIMIDHIR:2652.09971028,KOKO_YALANDJI:2689.90028972):369.10673139):468.92779240,KUNJEN:3536.32220760):158.17017936,(WIK_MUNGKAN:3297.44596911,(KUKU_UWANH:3172.44706748,(THAYORE:2921.46960753,YIR_YORONT:2943.53039247):253.05293252):130.55403089):370.95482064):111.23471317,(((((URADHI_ANGKAMUTHI:659.86875886,URADHI_YADHAYKENU:672.13124114):471.37527447,URADHI_ATAMPAYA:1117.62472553):2111.92457158,KANJU:3220.57542842):331.79105671,GAAGUDJU:3562.33394329):130.89918775,((KALKUTUNG:3274.95939277,YALARNNGA:3292.04060723):260.52926733,(MAYAGUDUNA:2768.19970749,(MAYI_THAKURTI:2384.40401956,(MAYI_YAPI:1940.88840193,(MAYKULAN:1311.23488582,NGAWUN:1310.76511418):617.61159807):416.59598044):375.80029251):819.09573267):131.39573413):89.40200558):29.24788541):47.35019921,(((GUDANJI:2938.11263646,WAMBAYA:2929.88736354):638.71961691,DJINGILI:3532.78038309):288.11545504,(((WARDAMAN:2711.86194354,YANGMAN:2731.13805646):883.00700638,WAGIMAN:3615.49299362):188.47071676,((((GUNIN_KWINI:2024.07158374,WUNAMBAL:2066.92841626):716.66488617,NGARINYIN:2788.33511383):781.21896272,UNGGUMI:3549.03103728):217.25536071,((MIRIWUNG:3490.82580514,DJAMINDJUNG:3489.17419486):168.62962798,(KITJA:3326.00238775,(BUNABA:2653.39553705,GOONIYANDI:2666.60446295):678.49761225):316.87037202):108.22901429):28.31834574):44.12673246):22.64257290):7.96019807,((((MARA:2893.67235746,WANDARANG:2902.32764254):465.15080757,ALAWA:3353.84919243):274.01757847,NUNGGUBUYU:3637.73242153):209.89982472,((((((((((GOMAIDJ:1039.78187365,MANGGALILI:1028.21812635):237.19320943,MARARBA:1261.30679057):223.30144334,GOBABINGO:1515.94855666):654.56888675,YOLNGUMATHA:2163.43111325):53.04144260,(DHUWAL:2014.50213288,DJAMBARRPUYNGU:1984.49786712):216.52105740):170.81802132,DJAPU:2401.77572868):390.51059204,RITHARNGU:2736.34878296):161.35430007,(DALWONGO:2552.26282780,YANANGO:2571.73717220):397.43476243):317.38695100,(DJINANG:2693.36697079,DJINBA:2713.63302921):548.24781462):521.10800228,((((ADNYAMATHANHA:2438.54759778,BANGGARLA:2451.45240222):589.44665945,KAURNA:3038.55334055):216.44729282,WIRANGU:3254.30270718):310.79357583,(((NYUNGA_EASTERN:1084.29656459,NYUNGA_SOUTH_WESTERN:1116.70343541):290.31921039,NYUNGA_NORTHERN:1386.18078961):2166.61901685,(((((NGALOOMA:2194.14895827,PANYTYIMA:2220.85104173):96.96439419,YINDJIBARNDI:2363.53560581):754.26392378,NYANGUMARTA:3082.73607622):117.22113574,DHARGARI:3224.40386426):203.88010977,(MARTUTHUNIRA:3384.57194526,(((BADIMAYA:2495.15982310,NHANDA:2506.84017690):588.82076685,WAJARRI:3070.67923315):147.43894058,(NGADJUNMAYA:3111.18669709,((((PITJANTJATJARA_YANKUNTJATJARA:1024.22524586,WANGKA_WIRU:1007.77475414):562.62785437,KOKATA:1584.37214563):901.59322064,NGAANYATJARRA:2505.15677936):356.26937902,((MANTJILTJARA:2281.93081065,PINTUPI:2300.06918935):379.52307460,(MARTU_WANGKA:2225.96915556,YULPARIJA:2227.03084444):452.97692540):162.91812098):285.34455291):122.51418442):123.79524224):45.66530039):101.72741870):55.72278159):196.06033459):60.81953467):39.16680824):17.31197346,(((((((((MARRIAMMU:128.16360705,MARITHIEL:119.83639295):148.20779866,MARITYABEN:274.29220134):258.68227250,MARIDAN:538.31772750):932.98963676,MARENGAR:1451.63536324):215.50725328,MARAMANADJI:1706.93024672):1108.66295560,(MARANUNGGU:1321.93491226,(AMI:721.79650367,MANDA:737.20349633):607.06508774):1447.82141940):865.49568017,((MURRINH-PATHA:1377.25721724,MURRINHI_PATHA:1363.74278276):2097.29078716,(NGANGIKURRUNGGURR:807.74314900,NGENGOMERI:822.25685100):2672.95921284):190.04338233):94.77098880,(((YUNGGOR:1283.32131599,MANGALA:1308.67868401):236.97644786,KAMOR:1501.52355214):1974.86025882,((MULLUKMULLUK:1902.99766633,TYARAITY:1880.00233367):1467.83392515,(WADJIGINY:802.91961914,(PUNGUPUNGU:554.85463435,WADYGINY:545.14536565):257.58038086):2552.79107485):109.60849118):279.73731198):105.96841633,(((((IWAIDJA:2526.09168198,MAWNG:2553.90831802):714.38493983,AMURDAK:3286.11506017):300.52274488,MARGU:3590.22725512):216.51140032,(KUNKARAKANY:3718.22648943,(BURARRA:3531.07905256,DJEEBBANA:3507.92094744):180.27351057):91.48859968):34.75985064,((((ERRE:472.31480546,URNINGANGG:485.68519454):1077.26581572,MANGERR:1561.23418428):2184.06735947,(GOROGONE:3685.02368338,DJAUAN:3665.97631662):79.93264053):46.27561318,(((BUAN:3095.26952577,RAINBARNGO:3088.73047423):249.61534744,(NGALAKAN:2864.91103377,NGANDI:2832.08896623):467.88465256):294.54637182,(GUNBALANG_WARLANG:3483.77692351,(GUNWINGGU_KUNE:2452.98694219,((GUNWINGGU_MANYALLALUK_MAYALI:1265.29095493,GUNWINGGU_GUN_DJEIHMI:1275.70904507):328.05309922,(GUNWINGGU_KUNWINJKU:962.70957206,GUNWINGGU_KUNINJKU:938.29042794):633.94690078):880.26305781):1026.34807649):151.43800318):161.37673057):49.76553999):33.33672893):31.89752750):43.95863988,((RAPOISI:3449.08583785,ROTOKAS:3446.91416215):433.83949768,(((YAGUA_2:2188.29499334,YAGUA_3:2195.70500666):485.02735168,YAGUA:2690.97264832):1143.52064191,((GARAWA:3069.30776695,LIMILNGAN:3097.69223305):650.03308720,(UMBUGARLA:3496.89157975,WARAY:3497.10842025):247.46691280):74.91685809):82.50425232):50.09464902):4.82934160,((((LAMALAMA_COASTAL:2150.36664238,LAMALAMA_INLAND:2141.63335762):1231.73126048,UMBUYKAMU:3380.76873952):400.48276847,(NGANYAYWANA:3612.66285572,SHASTA:3626.33714428):167.39223153):126.82314406,(TIWI:3825.87103473,((KORAK:3278.06637469,WASKIA:3279.93362531):450.98244735,(TAFOTA_BARUGA:3217.45021648,((SUENA:2267.74372918,ZIA:2248.25627082):548.75412485,(KORAFE_YEGHA:2497.71875519,(BINANDERE:2144.82977187,MAMBARE_RIVER:2119.17022813):360.78124481):311.24587515):378.54978352):551.01755265):71.16021527):55.77646531):59.44905691):17.52493792,(((((CAHUARANO:2698.52678750,IQUITO:2727.47321250):648.66251964,ARABELA:3349.33748036):127.79475789,ZAPARO:3484.20524211):345.95292854,WOSWARI:3797.79707146):115.18620909,((CHEROKEE:3658.92950473,CUITLATEC:3680.07049527):261.80050969,((PYU:3652.60243634,ATAKAPA:3619.39756366):205.77918103,(KARE:3674.56498023,(((((ISEBE:1697.89011214,PANIM:1733.10988786):499.78569971,AMELE:2229.71430029):137.22495508,(GUMALU:1875.79615226,SIHAN:1850.20384774):524.77504492):352.76633464,BAU:2728.60866536):725.53591424,(((BEMAL:3071.05935419,MUNIT:3058.94064581):104.30356148,GIRAWA:3115.19643852):222.79436584,((((BAGUPI:1463.45554809,NAKE:1462.54445191):690.56371675,(MURUPI:1908.72745666,SARUGA:1901.27254334):267.43628325):276.18938524,(SAMOSA:1946.69351272,(MOSIMO:1298.85702927,WAMAS:1294.14297073):637.30648728):505.12311476):668.87462927,(((GARUS:2307.64549139,RAPTING:2341.35450861):193.34291414,(REMPI:2262.63620367,YOIDIK:2288.36379633):224.40708586):507.95486178,((GARUH:2405.47127559,KAMBA:2390.52872441):439.37420152,((BAIMAK:2406.74727866,MAWAN:2393.25272134):103.33447243,((GAL:1833.36969441,MATEPI:1874.63030559):362.90849853,(SILOPI:1712.48410943,UTU:1700.51589057):523.09150147):303.29052757):343.00079848):171.31076322):94.34412073):253.27204041):77.43137091):214.68184595):163.95812366):77.84402156):6.03193056):47.98650533):13.81921818,((((KOLYMA_YUKAGIR:3033.62113739,YUKAGHIR_TUNDRA:3023.37886261):842.44621220,(ZUNI:3750.41468314,SALINAN:3743.58531686):108.55378780):65.11150056,((ACHUMAWI:3625.08728199,ATSUGEWI:3612.91271801):225.84986699,(GUACHI:3654.21533205,TRUMAI:3650.78466795):182.65013301):86.07599944):50.49604142,(((((((TABLA_UNKNOWN_DIAL:1647.64301812,TABLA_W:1657.35698188):184.51404479,TABLA:1825.48595521):42.84873112,TABLA_C:1862.40126888):1128.19672909,SENTANI:3010.92827091):846.73560053,(CHAMACOCO:3404.55978262,(AYOREO:1416.20223949,AYOREO_2:1438.79776051):1971.44021738):478.79564947):67.67882932,((TUWARI:3642.79342289,AWAKE:3669.20657711):221.99502187,(ANGOR:3349.88585695,(AMGOTRO:2989.88629583,MONGOWAR:2973.11370417):344.61414305):565.37997813):62.65710818):35.20202302,((((ABAZA:1581.21724539,ABKHAZ:1586.78275461):1857.64378925,UBYKH:3422.85621075):269.32161503,(ADYGHE:1459.79454895,KABARDIAN:1472.20545105):2242.42838497):281.01318195,(((KAINGANG:2921.57439842,XOKLENG:2931.42560158):781.96811711,(ARIKAPU:2718.45451627,JABUTI:2720.54548373):981.78188289):190.95102189,(((((DEMTA:868.12708366,DEMTA_AMBORA:873.87291634):227.01704265,DEMTA_UNKNOWNDIAL:1108.98295735):271.85447555,DEMTA_MURIS:1366.39552445):2313.42425705,BUSAN:3759.82574295):97.31992436,((AMTO:3027.45667595,MUSAN:3002.54332405):613.88910456,(((BO:2910.98304513,ROCKY_PEAK:2948.01695487):101.05708806,ITERI:3042.94291194):503.75204977,(OWINIGA:3339.55499850,((AMA:1732.21560609,AMA_2:1765.78439391):1119.19981089,(NIMO:1995.97726341,(NAKWI:578.53089884,NIMO_NAKWI:586.46910116):1450.02273659):829.17518911):458.63250150):218.81045023):82.43902044):167.53359127):95.44057967):69.28906414):7.20682098):6.89963424):8.97491470):3.50969746,((((((((((((((((((((NAGA_NOCTE:534.52876286,NOCTE:527.47123714):1719.41257779,(NAGA_WANCHO:914.42486048,WANCHO:912.57513952):1334.33742221):317.94353840,MOSHANG:2551.93146160):323.68397006,(PROTO_TIBETO_BURMAN:2006.53731437,(PROTO_NORTHERN_NAGA:1269.20230362,PROTO_TIBETO_BURMAN_2:1240.79769638):717.96268563):901.09727994):150.48312348,(JINGPHO:1057.49723538,JINGPHO_2:1081.50276462):1992.31375152):226.48815407,(CHEPANG:2908.86047309,MAGAR:2956.13952691):341.24622093):98.96115338,(KHAM_TAKALE:1313.03914379,(KHAM:901.60617894,TAKA_KHAM:879.39382106):410.46085621):2069.20681537):109.54987517,(((NAGA_AO:2863.04637997,NAGA_SANGTAM:2860.95362003):461.53022284,NAGA_TANGKHUL:3316.46977716):97.50888902,(LAKHER_MARA:3276.60657197,((CHOTHE:2645.73573090,NAGA_TARAO:2657.26426910):354.15322198,(MEITEI:2655.40229206,((CHIN_TEDIM:1607.61040817,CHIN_THADO:1601.38959183):516.39132498,(HMAR:1837.59974771,(CHIN_HAKA:1670.94745647,LUSHAI:1673.05254353):189.90025229):261.60867502):519.09770794):355.22177802):250.23717803):165.67470473):81.20397005):64.14888119,(RAWANG:2969.23404477,(DRUNG:2724.02197332,NUNG_CHINA:2745.97802668):258.76595523):585.42341496):39.27542694,(DHIMAL:3536.96984727,(((((CHHINTANGE:2434.30640951,YAKHA:2400.69359049):280.24137721,(LIMBU:1364.36442214,MEWA_KHOLA_LIMBU:1362.63557786):1364.50862279):163.83506681,(KULUNG:2678.06028530,(CAMLING:2534.74149850,PUMA:2526.25850150):138.93971470):221.16493319):276.77468531,TSHANGLA:3158.16281469):183.14979196,((((DUMI:1151.41892795,DUMI_2:1156.58107205):1099.15913844,KHALING:2287.84086156):713.00542334,THULUNG:2962.74457666):226.64846712,((JERUNG:2122.15833501,WAMBULE:2131.84166499):956.37658481,(BAHING:2842.04465955,(SUNWAR:1485.14233734,SUNWAR_2:1482.85766266):1362.95534045):229.62341519):120.39840788):155.11973929):174.00866835):66.33074372):30.27459929,(((((GARHWALI:3007.58903362,DARMIYA:3017.41096638):34.74769178,BYANSI:3096.75230822):392.51952187,KINNAURI:3440.23047813):103.56964813,(DOLAKHA_NEWAR:3227.58834031,THANGMI:3216.41165969):345.61785187):6.88830881,((((((MARPHATAN_THAKALI:1666.95145775,THAKALI:1696.04854225):104.82331030,TAMANG:1767.67668970):434.11684949,MANANGE:2261.38315051):555.98571498,CHANTYAL:2739.63928502):43.33102921,(GHACHOK:2371.26198365,GURUNG:2372.73801635):501.95022079):609.15689540,(RGYALTHANG:3259.70505602,(KAIKE:3187.62116779,((((((RONDU_BALTI:257.93175567,SHIGAR_BALTI:249.06824433):38.70850272,KHAPALU_BALTI:294.29149728):41.76254176,SKARDU_BALTI:338.98745824):136.67968490,(CHORBAT_BALTI:278.31408613,KHARMANG_BALTI:282.68591387):184.82031510):149.81479393,KARGIL_BALTI:619.37270607):2095.98579856,((((KYIRONG:1673.44989298,LOWA:1679.55010702):134.77385638,JIREL:1775.22614362):275.41945211,SHERPA:2036.83054789):285.79159487,((((LHASA_TIBETAN:1012.75862647,TIBETAN_LHASA:1022.24137353):821.23844199,TIBETAN_CENTRAL:1869.26155801):94.85884743,DZONGKHA:1953.64115257):350.86337738,(TIBETAN_WRITTEN:1923.19375156,((EASTERN_BALTI:232.08410054,WESTERN_BALTI:226.91589946):612.83096527,(PURIK:364.57450787,PROTO_WESTERN_TIBETAN:344.42549213):487.66903473):1094.05624844):368.10537262):70.02871763):343.64799050):474.47014080):29.72463148):240.37899327):94.80553885):75.21003892):20.58864843,(LEPCHA:3365.82902375,KAMAN:3388.17097625):277.39911211):57.17663957,((((KONYAK:532.08358776,NAGA_KONYAK:525.91641224):1725.65228368,(NAGA_PHOM:571.48839678,PHOM:539.51160322):1668.34771632):959.06527518,(CHANG:760.70623035,(CHANG_2:317.70804914,NAGA_CHANG:316.29195086):414.79376965):2438.68472482):353.82646575,(DEURI:3377.57441855,((((BODO:1638.88910046,KACHARI:1635.11089954):747.91936492,(DIMASA:2125.92844254,KOK_BOROK_2:2136.07155746):204.83063508):224.89825316,TIWA:2573.97674684):354.88278053,(RABHA:2831.17735717,(GARO:2563.03768708,(A_TONG_2:2042.89489858,(WANANG:1664.77238811,(A_TONG:1155.24618725,PROTO_BODO:1170.75381275):528.22761189):356.85510142):504.33731292):234.57264283):156.06643822):436.35722207):144.93427643):169.44628333):40.69619068,((DHAMMAI:1112.36408899,MIJI:1121.63591101):2528.95228234,(KARBI:3404.00705447,(NAGA_MARAM:3009.46133714,(NAGA_LIANGMAI:2689.82155611,(NAGA_MZIEME:1611.09040989,NAGA_ZEME:1642.90959011):1030.67844389):329.28866286):387.49294553):252.32896766):110.50991837):41.56973913,(((((QIANG_MIANCHI:2637.39461990,QIANG_PUXI:2680.60538010):238.68022693,QIANG_LONGXI:2916.81977307):274.39176853,QIANG_YADU:3172.35823147):358.93504411,JIULONG_PUMI:3554.06495589):259.41203300,((((((KAREN_MANUMANAW:2730.11896958,KAREN_YINTALE:2712.88103042):148.31086263,(KAYAH_LI_EASTERN:2777.79320339,KAYAH_WESTERN:2725.20679661):135.18913737):169.35046231,(KAREN_YINBAW:2089.01182378,KAYAN:2091.98817622):964.52453769):124.41635642,KAREN_PAO:3159.52114358):131.52293120,(BWE_KAREN:3043.47988441,(KAREN_GEBA:2576.21100669,KAREN_SGAW:2539.78899331):485.52011559):258.80519380):434.32243524,((NAXI:1621.14895000,NAXI_2:1633.85105000):2018.77982646,((BISU:3242.52649885,PHUNOI:3215.47350115):389.20464227,((((((LASHI:2154.29288592,MARU:2146.70711408):507.27893032,(PELA:2433.20702159,ZAIWA:2452.79297841):202.22106968):406.06825482,(ACHANG:2123.68704479,XIANDAO:2138.31295521):922.68174518):249.20596942,(HPON:3086.04209384,NUSU:3033.95790616):237.23153058):108.40544982,(BURMESE:3062.11805401,YANGON_BURMESE:3068.88194599):349.62580018):142.71479374,(((((JINO:818.62565878,JINO_2:825.37434122):1805.40344771,MOJIANG_HANI:2636.59655229):347.08391821,(BIYUE:2728.74333864,MPI:2747.25666136):209.79108179):255.78524291,(DAFANG:2982.76382994,SANI_YI:3006.23617006):241.46475709):226.36507781,(AKHA:3362.02584743,((LALO:2393.13386201,NANJIANG:2366.86613799):865.72532030,((NUOSU_YI:2255.85970067,XIDE:2248.14029933):982.88942218,((LAHU:1001.08769936,LAHU_2:1002.91230064):1764.52589723,(LISU:2167.76913288,LISU_2:2146.23086712):618.72410277):407.98557782):45.02467970):133.09915257):48.61148469):91.56987423):73.51435187):25.63618916):88.38758673):55.47111520):12.48013360):12.98506865,((((NAGA_CHOKRI:3307.48798946,NAGA_RENGMA:3258.51201054):264.94892575,(NAGA_LOTHA:3383.35384569,NAGA_MAO:3386.64615431):147.05107425):26.95366662,(NAGA_POCHURI:3179.29177411,NAGA_SUMI:3174.70822589):395.67133338):183.11242724,((JIARONG:1786.96887675,JIARONG_2:1818.03112325):1839.52004294,((IDU_MISHMI:3060.48686919,TARAON:3089.51313081):517.34203170,(APATANI:2716.81260737,((((NISI:1777.37352329,NISI_TAGIN:1749.62647671):177.78775094,BENGNI:1913.21224906):266.36305591,NISHING:2238.88694409):273.94903836,((BOKAR:1536.23086370,MISING:1567.76913630):554.84011306,(PROTO_TANI:1774.52261955,(ADI_GALO:1055.54323756,GALO:1079.45676244):756.97738045):295.28488694):358.95721164):263.76551763):855.87671830):58.44870706):101.17468214):64.59636889):51.56551965,((((((HAKKA:1570.62068605,THONG_BOI:1570.37931395):1422.75664635,CANTONESE:3023.24335365):376.72616601,(MIDDLE_CHINESE:3147.25037576,OLD_CHINESE:3097.74962424):243.77383399):179.74699084,((SUZHOU_WU:3231.99360231,XIANG:3229.00639769):202.35798837,(WUTUN:3082.37237392,(MANDARIN:1796.90626381,MANDARIN_2:1794.09373619):1325.62762608):313.76701163):139.40925916):26.34723677,(AMOY_MINNAN_CHINESE:3481.13769865,(FUZHOU:3323.95229448,HAINAN_MINNAN_CHINESE:3347.04770552):131.36230135):132.35588823):162.89169960,((((((QILIQIAO_BAI_2:560.16043008,ZHOUCHENG_BAI_2:582.83956992):531.94183854,YUNLONG_BAI:1106.55816146):208.81954921,ERYUAN_BAI:1304.68045079):572.37307476,(XIANGYUN_BAI:1650.59959054,(HEQING_BAI:1243.73738305,(JIANCHUAN_BAI:1074.70742691,LANPING_BAI:1072.29257309):185.76261695):378.90040946):258.93942524):288.08136786,JIANCHUAN_BAI_2:2172.69988214):1124.60885788,((((EGA_BAI:1984.68977084,ENQI_BAI:1974.31022916):394.16005876,(JINMAN_BAI:1883.56589177,LUOBENZHUO_BAI:1850.43410823):472.58994124):382.59517813,LUOBENZHUO_BAI_2:2700.77982187):484.62771702,((GONGXING_BAI:2299.41737773,TUOLUO_BAI:2283.58262227):620.63887655,(MAZHELONG_BAI:2564.94980733,((DASHI_BAI:2067.86358292,JINXING_BAI:2057.13641708):387.73801777,((((JINDING_BAI:1014.89525009,LONGMEN_BAI:1028.10474991):228.27796043,JINDUN_BAI:1234.72203957):444.80124308,HEDIAN_BAI:1709.19875692):378.73000245,((ZHAOZHUANG_BAI:1280.74390490,ZHOUCHENG_BAI:1303.25609510):419.79996961,(XISHAN_BAI:1328.81825956,(QILIQIAO_BAI:1203.42985683,SHI_BAI:1202.57014317):124.68174044):381.70003039):351.00437255):392.36354473):119.84706767):332.91581095):329.90450954):81.92910599):453.66970177):122.15881288):76.11560410,((((BUGUN:3462.25133411,SHERDUKPEN:3429.74866589):117.11075707,SULUNG:3606.88924293):265.80877049,KUSUNDA:3833.19122951):69.90125931,((((GUAMBIANO:1212.82630767,TOTORO:1198.17369233):2155.10954037,AWA_PIT:3367.39045963):163.56891688,(CAYAPA:2540.39247060,COLORADO:2565.60752940):984.93108312):303.09508291,(SAWA:3694.07935538,((AWJI:2695.13960028,TAIKAT:2737.86039972):897.89525844,(MANEM:3344.22475745,(SENGI:3307.94232936,(DAONDA:3067.79552987,((AMANAB:2860.95853217,WAINA:2887.04146783):41.65713811,(IMONDA:2150.04685812,WARIS:2158.95314188):765.34286189):144.70447013):231.30767064):44.27524255):260.77661656):62.36595712):194.04554209):44.99376022):39.20868999):25.71439471,((((((((KET:2054.48672534,YUGH_RECENT:2053.51327466):16.88357509,EIGHTEENTH_CENTURY_KET:2084.61642491):939.72646146,PUMPOKOL:3014.02353854):422.59199394,(ARIN:3086.98961979,(ASSAN:1805.15240259,KOTT:1788.84759741):1287.51038021):360.15800606):432.25854513,(INGASSANA:3772.05674259,((HEILTSUK:1534.85521635,KWAKWALA:1523.14478365):1841.28650716,(NOOTKA:2440.10292004,(DITIDAHT:1981.99539192,MAKAH:1984.00460808):461.39707996):947.08849284):406.38075741):83.44067362):39.61064566,((KAPAURI:3429.94623188,SAUSE:3430.05376812):330.28301802,(KERAMIN:2858.35756346,YITHA_YITHA:2846.64243654):901.46698198):127.57880747):25.03281547,(TLINGIT:3843.95398391,(MAWES_DAI:1285.12718677,MAWES_WARES:1289.87281323):2520.54601609):114.32265328):47.79997272,(((((RAO:1617.04127267,RAO_2:1636.95872733):2015.65771574,ANOR:3666.84228426):146.63902834,(BANARO:3724.64283545,(GANGGALIDA:2630.15982282,KAYARDILD:2626.84017718):1068.35716455):49.23597166):87.48705832,((GAMEI:2220.36216736,KAIAN:2142.63783264):1390.20658936,(MIKAREW_MAKARUB:3454.48122044,(GIRI_KIRE:1041.26763918,KIRE:1030.73236082):2423.51877956):135.04341064):266.12231668):71.35503832,(((((((EMBERA_CHAMI:891.65276849,EMBERA_TADO:903.34723151):337.80014844,(EPENA_BASURUDO:973.16603710,EPENA_SAIJA:954.83396290):264.44985156):308.01395081,(CATIO:1129.60008987,EMBERA_DARIEN:1131.39991013):403.23604919):955.15390547,EMBERA_NORTHERN:2499.28359453):187.67232199,NORTHERN_EMBERA:2680.89017801):731.15593253,WOUNAAN:3420.09406747):499.24796350,(YAUR:3750.60971233,(((TANDIA:3352.12053600,YERETUAR:3372.87946400):122.03905370,IRESIM:3464.46094630):124.18803588,((MOR:3414.26109326,WAREMBORI:3414.73890674):112.85051784,(WAROPEN:3376.74171532,((((BIAK:1199.18719896,NUMFOR:1217.81280104):429.62135315,(MEOSWAR:1241.13030296,RON:1211.86969704):427.62864685):209.65596952,DUSNER:1849.71903048):1358.15710230,((KURUDU:1911.03025605,WABO:1908.96974395):1153.11603494,((((AMBAI:1338.17694455,WADAPI_LAUT:1342.82305545):391.23144487,SERUI-LAUT:1732.76855513):488.98593166,WANDAMEN:2168.26406834):168.34379515,(MUNGGUI:1857.53567014,(POM:1771.73521833,(PAPUMA:1459.89686477,(ANSUS:1296.33121081,WOI:1282.66878919):153.60313523):327.01478167):103.33932986):492.67182985):693.76677756):163.44055395):163.37742530):107.53620091):107.14594849):88.61294392):183.23920386):39.91775068):23.21772557):7.81644055):12.27030033,((((((((((((((((((APALAI:1733.58596446,PROTO_CARIBAN:1755.41403554):377.93477825,TIRIYO:2126.56522175):192.25041054,WAYANA:2318.24958946):197.74737493,KALINA:2521.62762507):135.87932880,(KAXUYANA:2172.63570381,(HIXKARYANA:1942.70777371,(WAIWAI:1080.94538390,WAIWAI_2:1080.05461610):853.29222629):240.36429619):494.31598370):138.10085801,(CARIJONA:1968.97397488,CARIJONA_2:1926.02602512):861.30148574):100.67677357,MAQUIRITARI:2900.55760143):137.84477826,(MAPOYO:2775.63855905,YABARANA:2774.36144095):298.65522174):63.43210588,((AKAWAIO:1858.05281270,AKAWAIO_2:1911.94718730):617.30907341,(PEMON:2105.05723141,(TAUREPANG:1874.25700688,(MACUSHI:1402.00866688,MAKUSHI:1405.99133312):488.24299312):201.19276859):424.31592659):604.64797225):178.50204285,(ARARA_DO_PARA:2063.59234732,IKPENG:2060.40765268):1225.56826965):61.10610072,BAKAIRI:3337.53794225):163.70981710,(ENAPA_WOROMAIPU:834.60112973,PANARE:817.39887027):2696.89296610):89.32828179,(WAIMIRI_ATROARI:3472.42785098,(YUKPA_2:2635.64560189,(YUKPA:1927.62631604,YUKPA_3:1941.37368396):713.85439811):822.57214902):126.82790717):74.13159109,KUIKURO:3680.14108347):212.99105344,((BORORO:2696.83998726,UMOTINA:2716.16001274):1096.22119176,((KASHAYA:1167.60122501,SOUTHERN_POMO:1165.39877499):1487.48015977,(SOUTHEASTERN_POMO:2040.88057675,(POMO_EASTERN:1792.57641095,(POMO_NORTHEASTERN:1310.23978185,(POMO_CENTRAL:837.88539277,POMO_NORTHERN:819.11460723):492.26021815):466.42358905):249.86942325):589.36359023):1144.21630824):92.72510924):44.38803670,((SERI:3749.47960814,ANDOQUE:3761.52039186):152.40446453,(COCHIMI:3538.77678751,((((MARICOPA:1176.57429081,YUMA:1189.42570919):348.27705417,MOJAVE:1512.22294583):895.42273406,MOHAVE:2429.32726594):859.78995493,(((COCOPA:2007.32390176,TIPAI:2034.67609824):537.33040478,DIEGUENO:2556.16959522):494.88410755,(KILIWA:2817.18687875,((HAVASUPAI:1127.08548033,WALAPAI:1162.91451967):1104.55763922,(PAIPAI:2053.56594016,YAVAPAI:2024.43405984):208.69236078):600.93812125):221.89714245):232.52254507):258.40289999):346.35334797):49.98397592):31.85402317,(((((((NYALA:2027.62332290,SILA:2035.37667710):393.50396292,NYALGULGULE:2412.99603708):465.95638529,(LOGORIK:2290.14457950,SHATT:2291.85542050):598.29361471):752.68590646,NARA:3617.06409354):189.15816072,PAUPE:3813.02933928):71.71649782,(MEIDOB_NUBIAN:3731.84934894,((NOBIIN:3109.99749205,NUBIAN_OF_DONGOLA:3094.00250795):469.79188839,(DILLING:1968.73710308,(DAIR:1535.70355789,UNCUNWEE:1530.29644211):411.26289692):1602.95811161):161.40065106):155.80693968):48.25742582,((((((LULUITERA_UARIPI:919.94245874,SIVIRI_UARIPI:908.05754126):69.64939021,KARAETA_UARIPI:994.35060979):14.75629080,PETOE_UARIPI:998.24370920):131.47362261,MURUA_STMT_UARIPI:1128.15137739):49.44372368,(MEII2_UARIPI:1090.39740590,UARIPI_UARIPI:1089.60259410):94.08752632):1737.89166184,((((OROKOLO:179.97750344,OROKOLO_2:186.02249656):989.31566547,OPAO:1166.18433453):423.23931284,(AHEAVE:1473.01218380,KEURU:1457.98781620):157.38568716):704.64741944,(UARIPI:1411.63437487,((KAIPI:899.73462820,SEPOE:902.26537180):163.86080914,(TOARIPI:737.24602317,TOARIPI_2:736.75397683):325.63919086):338.36562513):908.85258056):620.32122878):1020.92299410):23.45685856):16.50863122,((((((((((((((((((((DOUGHAI_KHORASANI:449.67562760,SHURAK_KHORASANI:434.32437240):32.60724438,QUCHAN_KHORASANI:484.89275562):103.98074082,ASADLI_KHORASANI:594.51925918):52.00004986,(DARA_GAZ_KHORASANI_2:518.64641613,SOLTAN_ABAD_KHORASANI:513.35358387):104.18745014):120.65624617,(DARA_GAZ_KHORASANI_1:573.79773928,LOTF_ABAD_KHORASANI:580.20226072):172.00000383):65.73884426,(((CHARAM_SARJAM_KHORASANI:537.99753642,JOGHATAY_KHORASANI:517.00246358):118.32780203,HARW_E_OLYA_KHORASANI:614.67219797):80.36183089,(HOKM_ABAD_KHORASANI:700.73853787,(PIR_KOMAJ_KHORASANI:608.68581891,QARA_BAGH_KHORASANI:594.31418109):93.26146213):17.38816911):106.59709324):58.57834970,RUH_ABAD_KHORASANI:878.72243155):183.82368796,(SHIRWAN_KHORASANI:936.78240836,(JONK_KHORASANI:796.18346714,(MARESHK_KHORASANI:666.98830063,(GUJGI_KHORASANI:635.01313849,ZEYARAT_KHORASANI:632.98686151):43.01169937):131.31653286):126.34259164):131.68119485):195.54486936,SHEYH_TEYMUR_KHORASANI:1266.24565798):168.76441889,LANGAR_KHORASANI:1446.54222173):323.43984515,((AZERBAIJANI_NORTH_2:1245.14096230,TURKMEN:1233.85903770):138.90935314,(GAGAUZ_UnnamedInSource:867.48994891,TURKISH_2:870.51005109):502.84064686):371.00351423):222.22241751,(AZERBAIJANI_NORTH:1720.48949842,AZERBAIJANI_SOUTHERN:1687.51050158):265.23339303):450.37655589,(UYGHUR:2165.36236652,(((ALTAI:1415.29671272,MIDDLE_CHULYM:1434.70328728):348.17562061,SALAR:1791.32437939):265.24838026,(((KARAKALPAK:1176.11050714,KAZAKH:1141.88949286):205.73653837,KYRGYZ:1370.26346163):477.35446123,((CHAGATAI:1294.23348205,KHALAJ_IRAN:1302.76651795):421.91093178,((CRIMEAN_TURKISH:1511.46090795,UZBEK:1519.53909205):82.36808809,((CRIMEAN_TATAR:675.04587184,KARACHAY_BALKAR:633.95412816):726.30555338,(KUMYK:1191.47906012,NOGAI:1205.52093988):177.94444662):219.25691191):115.65156822):110.66116377):228.47036974):109.42278973):267.98252538):95.57537359,KARAIM:2543.95986849):218.58806265,(((DOLGAN:1290.76176447,SAKHA:1286.23823553):947.73303528,KHAKAS:2242.76696472):393.26293982,(SHOR:2388.50219472,(TOFA:801.11224640,TUVAN:800.88775360):1577.99780528):271.42456018):110.55424082):78.66073864,(BASHKIR:1853.40511339,(TATAR:1330.74232162,(KAZAN_TATAR:812.80658438,MISHER_TATAR:801.19341562):518.75767838):529.09488661):964.90400821):193.47519552,(TURKISH:2799.60247389,TURKMEN_2:2809.39752611):209.41731203):627.47935553,CHUVASH:3676.58940439):259.91445534,(((CHAMBRI_KILIMBIT:1582.13588757,CHAMBRI:1572.86411243):1915.65197831,(YIMAS:1832.04569674,YIMAS_2:1860.95430326):1676.59802169):215.99703896,((ANGORAM_KAMBRINDO:2353.28469616,ANGORAM:2324.71530384):1155.74163211,((KOPAR_SINGARIN:1462.65711876,KOPAR:1488.34288124):1113.38565287,(MURIK_KARAU:1058.43743432,MURIK:1051.56256568):1571.11434713):866.75836789):235.78421104):192.51492580):36.41955043,((((((((((((PHETCHABUN_HMONG:791.90558724,TAK_HMONG:814.09441276):166.26452308,PROTO_WEST_A_HMONG:950.23547692):639.10795212,HMONG_DAW:1622.64204788):140.80618152,(DANANSHAN_HMONG:1308.36367529,SUYONG_HMONG:1305.63632471):436.88131848):428.74406630,(PROTO_HMONG:1275.23055120,PROTO_WESTERN_HMONG:1262.76944880):915.88093370):316.52855106,HMONG_NJUA:2485.45582394):574.01412719,(BUNU:2392.09813107,(DAHUA_BUNU:1034.99008477,JINGCUN_BUNU:1039.00991523):1365.40186893):665.63821656):252.77077447,SHIMENKAN_HMONG:3311.38742866):158.69351522,(((WESTERN_XIANGXI_HMONG:2053.07725663,XIANGXI_HMONG:2072.92274337):136.01302800,LAYIPING_HMONG:2198.48697200):1113.22964287,((HMU:1653.07542663,YANGHAO_HMONG:1618.92457337):1045.55966709,(PROTO_EASTERN_HMONG:1551.78746857,ZHENFENG_HMONG:1522.21253143):1151.94033291):632.58285713):160.98031290):164.03496459,((GUNDONG_PA_HNG:3006.18658095,PA-HNG:3049.81341905):530.37023446,((HUANGLUO_BUNU:1608.17611124,YOUNUO_BUNU:1630.82388876):1723.38020005,(LONGHUA_BUNU:2902.63315483,(HAIFENG_SHE:1633.99277553,(CHENHU_SHE:783.31099458,(LIANHUA_SHE:330.60874891,SHE_CHINA:335.39125109):475.68900542):811.25722447):1290.11684517):432.05729995):227.16101554):68.12632081):98.27252242,((DONGSHAN_BIAO_MON:1219.39861039,SHUANGLONG_MIEN:1229.60138961):1706.08919998,(DAPING_MIEN:2833.99616455,(HAINAN_KIM_MUN:2576.03430761,(CHANGPING_BIAO_MON:2399.12921715,((DAPINGJIANG_MIEN:1172.29783872,YAO:1175.70216128):684.58388152,((HAININH_MIEN:527.98474468,PROTO_KIM_MUN:559.01525532):546.03492248,(PROTO_MIEN:831.56127476,(TAIPAN_MIEN:673.03483253,(CHIANGRAI_MIEN:462.05281117,PROTO_IU_MIEN:461.94718883):230.46516747):136.18872524):285.02757752):755.35361848):571.35515785):128.88756739):208.39446045):142.27017502):796.06706384):184.55230039,(((DANAU:511.76940037,DANAW:485.23059963):3187.00755916,KANOE:3685.99244084):216.93712324,((BUGAN:3410.71965340,PALIU:3414.28034660):433.73973354,((((((((((((((WA:492.68576204,WA_3:502.31423796):1134.94394292,WA_2:1659.55605708):595.50426143,LAWA_LA_UP:2248.49573857):379.36406615,PLANG:2631.01093385):290.27912228,((LAMPANGLAMET:2027.79529629,WIANG_PA_PAO_LUA:2025.20470371):440.62652075,(RIANG_BLACK_STRIPED:899.39594508,RIANG_WHITE_STRIPED:907.60405492):1586.37347925):445.43962772):99.25299993,(RUMAI:2459.44511247,(PALAUNG_UnnamedInSource:2172.24437752,(DEANG:1203.17060723,DEANG_2:1211.82939277):951.75562248):294.55488753):556.59465632):187.49419399,U:3170.43354038):163.06759527,(BIT:2966.02933785,KHANG:2980.97066215):404.03006098):98.32332416,((KSINMUL:259.98846887,KSINMUL_2:257.01153113):2966.75703160,((KHMU:1512.72599324,KHMU_2:1513.27400676):1476.11860904,(MAL:2967.89128478,MLABRI:2981.10871522):26.38139096):216.61796840):221.69767194):136.51966048,MANG:3595.88097429):13.58712685,((((RUC:820.25745073,RUC_2:807.74254927):1294.23252109,MALIENG:2104.26747891):833.81822557,THAVUNG_SO:2983.18177443):164.36031102,(MUNG_KOI:2654.43574724,(VIETNAMESE:1060.76978179,(VIETNAMESE_2:779.24207540,VIETNAMESE_3:803.75792460):284.23021821):1606.31425276):453.18656398):453.92050255):94.96574842,(WAR_JAINTIA:3041.34208081,(KHASI:1765.05844883,(KHASI_2:1355.90419818,PNAR_JOWAI:1362.09580182):403.44155117):1237.90791919):670.36417712):38.83788062,((GATA:2949.62116214,REMO:2902.37883786):502.92953215,((((SAVARA:1388.18037958,SORA:1411.81962042):355.46256366,JURAY:1744.53743634):1511.64779020,(JUANG:2974.04637875,KHARIA:2968.95362125):296.97720980):36.78352223,((KORKU:338.28757192,KORWA_UnnamedInSource:362.71242808):1915.26138401,(((MUNDARI:206.78745997,MUNDARI_2:216.21254003):994.53793045,HO:1220.46206955):534.25418705,(SANTALI:1163.97519593,(((ABIRPARA_MAHALI:166.62169803,PACHONDOR_MAHALI:159.37830197):158.20993509,MATINDOR_MAHALI:332.79006491):176.16648053,(RASHIDPUR_SANTALI:423.53795633,(JABRI_SANTALI:346.27046532,(PATICHORA_SANTALI:309.10059889,(PAHARPUR_SANTALI:250.19901551,(BODOBELGHORIA_SANTALI:135.70233379,(RAJARAMPUR_SANTALI:66.79437285,RAUTNAGAR_SANTALI:65.20562715):63.29766621):114.30098449):65.89940111):43.16703468):70.14954367):95.93117572):635.09316345):602.22432857):525.98470974):1008.85795727):165.15060701):261.49293672):35.34079141,((CAR:2878.62400976,NANCAWRI:2881.37599024):798.01276229,(((((((KASONG:1696.07747802,SAMRE:1698.92252198):377.94827206,PEAR:2082.55172794):137.61628495,CHONG_H:2216.13371505):297.87537598,PEAR_B:2493.74962402):347.59787854,SAOCH:2858.08962146):583.18943082,(SURIN:2238.77357428,(KHMER:1927.93672709,KHMER_2:1948.06327291):299.22642572):1228.02931918):149.09592910,((((((KENSIW:2091.91125235,TONGA:2081.08874765):548.59937865,JAHAI:2613.90062135):62.02988481,CEQ_WONG:2680.72011519):296.95618304,(JAH_HUT:2450.33835433,(TEMIAR:2383.79772863,(SEMAI:656.59911497,SEMAI_2:673.40088503):1687.20227137):78.16164567):526.65319196):156.19550389,(SEMAQ_BERI_UnnamedInSource:2413.49760359,SEMELAI:2407.50239641):696.81230861):361.57478257,((((NYAKUR:944.66715559,NYAKUR_2:941.33284441):1214.97660310,MON:2146.02339690):135.42473949,(MON_2:1659.39642467,MON_NONG_DUU:1668.60357533):633.57526051):1133.88535451,((((((KATU:1891.93845732,NGE:1874.06154268):118.09614392,PACOH:2008.40385608):134.91011373,(BRU:1222.82773518,BRU_WESTERN_UnnamedInSource:1216.17226482):939.21488627):241.73491091,(NYEU:2033.35175618,(KUY:1471.77056832,(KUI_THAILAND:974.37145867,KUI_THAILAND_2:965.62854133):516.72943168):542.39824382):357.85883909):400.38808986,KATU_EASTERN:2813.90878514):467.19636156,((SEDANG:2137.52955452,TODRAH_UnnamedInSource:2138.47044548):852.32129697,(CUA:2747.85677003,(TAMPUAN:2680.29690243,(((((((BUNOR:405.54416924,PREH:398.45583076):621.53176678,(PROTO_MNONG:270.00000000,PROTO_SOUTH_BAHNARIC:270.00000000):715.46823322):272.95227552,(KUAN:1045.71559852,(GAR:918.41642130,ROLOM:880.58357870):171.28440148):221.48522448):496.64791858,STIENG:1772.50833142):271.48021821,CHRAU:2024.76978179):197.97006546,SRE:2251.31118454):404.41232584,(((BAHNAR:916.03619042,BAHNAR_2:916.96380958):1184.50967903,RENGAO:2108.99032097):232.28957470,((JEH:416.74385168,JEH_2:421.25614832):1740.34762369,((NHAHEUN:415.47185734,NHAHEUN_2:409.52814266):936.17435971,((JRU:955.92415157,LOVEN:958.07584843):242.89531489,(SAPUAN:1080.81764098,(BRAO:968.95799069,(CHENG:778.69930401,OI:772.30069599):204.04200931):103.93235902):118.29218511):136.01314029):852.82425131):164.10886280):302.41946127):41.78134464):39.17447997):278.79100772):250.05698011):157.81817485):58.70236663):98.27610593):89.02909781):96.15114983):54.89814424):61.41035658):12.85314492):39.24329536):25.86645263):9.18283956):2.07441763):3.39735014);
